# Supplementary material for: Development of a versatile nuclease prime editor with upgraded precision
Source: Nat Commun. 2023 Jan 19;14:305. doi: 10.1038/s41467-023-35870-0 (PMC9852468; doi:10.1038/s41467-023-35870-0)
Supplement: Supplementary file 5 — Supplementary Data 1 [file 41467_2023_35870_MOESM5_ESM.xlsx]

## Sheet: HR-pegRNA
HR-pegRNA	HR-pegRNA target sequence	Sequence for homology, edits and PBS	Intended edit
RUNX1	GCATTTTCAGGAGGAAGCGA	TATGCTGTCTGAAGCCATCGTAGCTTCCTCCTGAAAAT	+1 3-bp ins
RUNX1	GCATTTTCAGGAGGAAGCGA	TATGCTGTCTGAAGCCATCGATGGTGATGGTGATGATGCTTCCTCCTGAAAAT	+1 18-bp ins
RUNX1	GCATTTTCAGGAGGAAGCGA	ATGGTGATGGTGATGATGCTTCCTCCTGAAAAT	+1 18-bp ins
FANCF	GGAATCCCTTCTGCAGCACC	CTCGGAAAAGCGATCCAGGTTAGGCTGCAGAAGGGAT	+1 3-bp ins
FANCF	GGAATCCCTTCTGCAGCACC	CTCGGAAAAGCGATCCAGGTTGAGCCGCCAGAGCTGCAGAAGGGAT	+1 12-bp ins
FANCF	GGAATCCCTTCTGCAGCACC	CTCGGAAAAGCGATCCAGGTATGGTGATGGTGATGATGGCTGCAGAAGGGAT	+1 18-bp ins
SEC61B	ACTGATTGCTTTCAAAGTTC	GAGCTGTGTTCATGCCAGAAATGGTGATGGTGATGATGCTTTGAAAGCAATC	+1 18-bp ins
SEC61B	ACTGATTGCTTTCAAAGTTC	ATGGTGATGGTGATGATGCTTTGAAAGCAATC	+1 18-bp ins
LSP1	CTGTGAGAAGGCAACACTGC	AAGCCCAGCCCCAGCCGGCATAGGTGTTGCCTTCTC	+1 3-bp ins
LSP1	CTGTGAGAAGGCAACACTGC	AAGCCCAGCCCCAGCCGGCAATGGTGATGGTGATGATGGTGTTGCCTTCTC	+1 18-bp ins
LSP1	CTGTGAGAAGGCAACACTGC	AAGCCCAGCCCCAGCCGGCACATCCTCGAGCTTGTCATCGTCGTCCTTGTAATCGTGTTGCCTTCTC	+1 34-bp ins
SEC61B	ACTGATTGCTTTCAAAGTTC	GAGCTGTGTTCATGCCAGAACATCCTCGAGCTTGTCATCGTCGTCCTTGTAATCCTTTGAAAGCAATC	+1 34-bp ins
RUNX1	GCATTTTCAGGAGGAAGCGA	TATGCTGTCTGAAGCCATCGCATCCTCGAGCTTGTCATCGTCGTCCTTGTAATCCTTCCTCCTGAAAAT	+1 34-bp ins
FANCF	GGAATCCCTTCTGCAGCACC	CTCGGAAAAGCGATCCAGGTCATCCTCGAGCTTGTCATCGTCGTCCTTGTAATCGCTGCAGAAGGGAT	+1 34-bp ins
UBE3A	CAGGGAAATACTGGAAACTC	AGTTAGGATGAGTACCTGAGCATCCTCGAGCTTGTCATCGTCGTCCTTGTAATCTTTCCAGTATTTC	+1 34-bp ins
SHANK3-1	TGGCTGGAGAGCATCCACCT	GGTCGCGGTGCTCGCCTAGGCATCCTCGAGCTTGTCATCGTCGTCCTTGTAATCTGGATGCTCTCCA	+1 34-bp ins
SHANK3-2	GTATCTCGAGTCGGTGGACG	CCAGGCCACACCCTCCACGTCATCCTCGAGCTTGTCATCGTCGTCCTTGTAATCCCACCGACTCGAG	+1 34-bp ins
EMX1-HR0	AGGGCTCCCATCACATCAAC	CTTATCGTCGTCATCCTTGTAATCGATGTGATGGGAG	+1 24-bp ins
EMX1-HR5	AGGGCTCCCATCACATCAAC	CGGTTCTTATCGTCGTCATCCTTGTAATCGATGTGATGGGAG	+1 24-bp ins
EMX1-HR10	AGGGCTCCCATCACATCAAC	GCCACCGGTTCTTATCGTCGTCATCCTTGTAATCGATGTGATGGGAG	+1 24-bp ins
EMX1-HR15	AGGGCTCCCATCACATCAAC	AATGCGCCACCGGTTCTTATCGTCGTCATCCTTGTAATCGATGTGATGGGAG	+1 24-bp ins
EMX1-HR20	AGGGCTCCCATCACATCAAC	GTGGCAATGCGCCACCGGTTCTTATCGTCGTCATCCTTGTAATCGATGTGATGGGAG	+1 24-bp ins
EMX1-HR25	AGGGCTCCCATCACATCAAC	GCTTCGTGGCAATGCGCCACCGGTTCTTATCGTCGTCATCCTTGTAATCGATGTGATGGGAG	+1 24-bp ins
FAM171B-HR0	ATCTGACCTTTTCTCCACAC	CTTATCGTCGTCATCCTTGTAATCTGGAGAAAAGGTC	+1 24-bp ins
FAM171B-HR5	ATCTGACCTTTTCTCCACAC	CGGTGCTTATCGTCGTCATCCTTGTAATCTGGAGAAAAGGTC	+1 24-bp ins
FAM171B-HR10	ATCTGACCTTTTCTCCACAC	TGTTCCGGTGCTTATCGTCGTCATCCTTGTAATCTGGAGAAAAGGTC	+1 24-bp ins
FAM171B-HR15	ATCTGACCTTTTCTCCACAC	GTAATTGTTCCGGTGCTTATCGTCGTCATCCTTGTAATCTGGAGAAAAGGTC	+1 24-bp ins
FAM171B-HR20	ATCTGACCTTTTCTCCACAC	AGTATGTAATTGTTCCGGTGCTTATCGTCGTCATCCTTGTAATCTGGAGAAAAGGTC	+1 24-bp ins
FAM171B-HR25	ATCTGACCTTTTCTCCACAC	TTAGCAGTATGTAATTGTTCCGGTGCTTATCGTCGTCATCCTTGTAATCTGGAGAAAAGGTC	+1 24-bp ins
PRNP-H0	GAACCTTGGCTGCTGGATGC	CTTATCGTCGTCATCCTTGTAATCTCCAGCAGCCAAG	+1 24-bp ins
PRNP-H5	GAACCTTGGCTGCTGGATGC	CAGCACTTATCGTCGTCATCCTTGTAATCTCCAGCAGCCAAG	+1 24-bp ins
PRNP-H10	GAACCTTGGCTGCTGGATGC	AGAACCAGCACTTATCGTCGTCATCCTTGTAATCTCCAGCAGCCAAG	+1 24-bp ins
PRNP-H15	GAACCTTGGCTGCTGGATGC	CAAAGAGAACCAGCACTTATCGTCGTCATCCTTGTAATCTCCAGCAGCCAAG	+1 24-bp ins
PRNP-H20	GAACCTTGGCTGCTGGATGC	GGCCACAAAGAGAACCAGCACTTATCGTCGTCATCCTTGTAATCTCCAGCAGCCAAG	+1 24-bp ins
PRNP-H25	GAACCTTGGCTGCTGGATGC	CATGTGGCCACAAAGAGAACCAGCACTTATCGTCGTCATCCTTGTAATCTCCAGCAGCCAAG	+1 24-bp ins
UBE3A-24bp ins	CAGGGAAATACTGGAAACTC	AGTTAGGATGAGTACCTGAGCTTGTCATCGTCGTCCTTGTAATCTTTCCAGTATTTC	+1 24-bp ins
RUNX1-34bp ins	GCATTTTCAGGAGGAAGCGA	TATGCTGTCTGAAGCCATCGCATCCTCGAGCTTGTCATCGTCGTCCTTGTAATCCTTCCTCCTGAAAAT	+1 34-bp ins
SEC61B-34bp ins	ACTGATTGCTTTCAAAGTTC	GAGCTGTGTTCATGCCAGAACATCCTCGAGCTTGTCATCGTCGTCCTTGTAATCCTTTGAAAGCAATC	+1 34-bp ins
HEK3-36bp ins	GGCCCAGACTGAGCACGTGA	CTTCCTTTCCTCTGCCATCACCCGTCTCCTGGGGAGATGGTTTCCACCTGCACTCCCGTGCTCAGTCTG	+1 36-bp ins
PAH-46bp ins	TGGTTTCCGCCTCCGACCTG	GGAAAGCAGGCCAGCCACAGGCGAGACCCCCCAGAAAGTCTCTACTGCTCAAGAGCCCGGCAACGGGTCGGAGGCG	+1 46-bp ins
FANCF-60bp ins	TGAGACCGAGAGAGGGTCTCA	CTCGGAAAAGCGATCCAGGTTTGCCGTAGGTGGCATCGCCCTCGCCCATCCTCGAGCTTGTCATCGTCGTCCTTGTAATCGCTGCAGAAGGGAT	+1 60-bp ins
RUNX1-del24	GCATTTTCAGGAGGAAGCGA	TGGGTACGAAGGAAATGACTCTTCCTCCTGAAAAT	+1 24-bp del
HEK3-del24	GGCCCAGACTGAGCACGTGA	CGACGCCCTCTGGAGGAAGCCGTGCTCAGTCTG	+1 24-bp del
LSP1-del36	CTGTGAGAAGGCAACACTGC	TGGGCCCTTTGGGTGGGAAGAGTGTTGCCTTCTCA	+1 36-bp del
LSP1-del56	CTGTGAGAAGGCAACACTGC	TGGGGGGCAGCTGCCCCTCTCTGTGTTGCCTTCTCA	+1 56-bp del
HEK3-del68	GGCCCAGACTGAGCACGTGA	CAGGAGCTGCACATACTAGCCGTGCTCAGTCTG	+1 68-bp del
RUNX1-del90	GCATTTTCAGGAGGAAGCGA	TACAGGCAAAGCTGAGCAAACTTCCTCCTGAAAAT	+1 90-bp del
HEK3-rep12	GGCCCAGACTGAGCACGTGA	GAGGAAGCAGGGCTTCCTTTCACCTGCACTCCCGTGCTCAGTCTG	+1 12-bp rep
LSP1-rep26	CTGTGAGAAGGCAACACTGC	GGTGGGAAGAGGCTTGGTGAAAGTTCATCTGCACCACCGGCAAGCTGTGTTGCCTTCTCA	+1 26-bp rep
HEK3-rep32	GGCCCAGACTGAGCACGTGA	CTGTCCTGCGACGCCCTCTGTCTCCTGGGGAGATGGTTTCCACCTGCACTCCCGTGCTCAGTCTG	+1 32-bp rep
RUNX1-rep32	GCATTTTCAGGAGGAAGCGA	AAGCACTGTGGGTACGAAGGCCCTGAAGTTCATCTGCACCACCGGCAAGCTGCTTCCTCCTGAAAAT	+1 32-bp rep
LSP1-rep46	CTGTGAGAAGGCAACACTGC	TGCCCCTCTCTGGGCCCTTTGAGTTCATCTGCACCACCGGCAAGCTGCCCGTGCCCTGGCCCACCCTGTGTTGCCTTCTCA	+1 46-bp rep
ALDOB	CCGAGAAATCCTCTTCTCTG	GGTTGATGGAACTGTCCACATAGAAGAGGAT	+1 C to A
BCL11A	GATAAACTTCTGCACTGGAG	CGAGGGGAGGAGAGGCCCCTACAGTGCAGAAGTT	+1 G to T
CCR5	GCTGTGTTTGCGTCTCTCCC	TCTGGTAAAGATGATTCCTGAGAGAGACGCAAACA	+2 C to T
DNMT1	CCCTGCCAAACGGAAACCTC	GCTCTTTCAGACTCTTCCTGCGGTTTCCGTTTGGC	+2 T to G
EGFR	GGCCGACAGCTATGAGATGG	TGCGGACGCCGTCTTCCTCCTTCTCATAGCTGTC	+1 T to A
EMX1	CGGCTTTACCATAGAGTCCT	CCGCCGTCCTTGGCCACCAATGACTCTATGGTAAA	+2 C to A
KCNA1	TCCATGACCACTGTAGGATA	ACAGGGTACATGTCACCGTAGCCTACAGTGGTCA	+1 A to C
MECP2	AGGAAATCTGGCCGCTCTGC	TACACATCATACTTCCCAGCTGAGCGGCCAGAT	+1 T to A
RIT1	TGATGATGAGCCTGCCAATC	CTGTATCCAAAATGTCCAGAGTGGCAGGCTCATC	+1 A to C
VISTA1	CATCCGCAACCTCACGTTCC	TGGTGCAGGTGAAGGTCCTGTAACGTGAGGTTGCG	+2 C to A
CDKL5	GAGGGACTCCTAGAGGACTG	GCAGCCCAATGAAAAGCAGAAAGTTCATCTGCACCACCGGCAAGCTTCCTCTAGGAGTC	+1 26-bp rep
CDKL5	GAGGGACTCCTAGAGGACTG	ATATTGACACAATTCCCCAGGATTACAAGGACGACGATGACAAGTCCTCTAGGAGTC	+1 24-bp ins
CDKL5	GAGGGACTCCTAGAGGACTG	GCAGAGTCGGCATAGCTATACAGTCCTCTAGGAGTC	+3 14-bp del
CDKL5	GAGGGACTCCTAGAGGACTG	TATATTGACACAATTCCCCAATCCTCTAGGAGTC	+1 C to T
CXCR4	CAACCACCCACAAGTCATTG	TATCTGTGACCGCTTCTACCGATTACAAGGACGACGATGACAAGCTCGAGGATGTGACTTGTGGGTGGT	+1 34-bp ins
CXCR4	CAACCACCCACAAGTCATTG	GATGACAGATATATCTGTGAAATGACTTGTGGGTGGT	+2 13-bp del
CXCR4	CAACCACCCACAAGTCATTG	GACAGATATATCTGTGACCGCACATCCTCGAGTGACTTGTGGGTGGT	+1 12-bp rep
CXCR4	CAACCACCCACAAGTCATTG	ATATCTGTGACCGCTTCTACGCCAATGACTTGTGGGTGGT	+5 G to C
DNMT1	GATTCCTGGTGCCAGAAACA	AGTTCTGCCCTCCCGTCACCACATCCTCGAGCTTGTCATTCTGGCACCAGG	+1 18-bp ins
DNMT1	GATTCCTGGTGCCAGAAACA	AAGGAGGAGGAAGCTGCTAAACCGCATCGAGCTGAAGGGCATCGTTCTGGCACCAGG	+1 24-bp rep
DNMT1	GATTCCTGGTGCCAGAAACA	GGAGGAAGCTGCTAAGGACTTTCTGGCACCAGG	+1 25-bp del
RNF2	GTCATCTTAGTCATTACCTG	ACGGAACTCAACCATTAAGCGTAATGACTAAGATG	+1 45-bp del
RNF2	GTCATCTTAGTCATTACCTG	ATATGAGTTACAACGAACACGATTACAAGGACGACGATGACAAGCTCGAGGATGTGCCGTAATGACTAAGATG	+1 38-bp ins
RNF2	GTCATCTTAGTCATTACCTG	ACATGGGAACTCAGTTTATAAGCTGAAGGGCATCGTAATGACTAAGATG	+1 14-bp rep
IL2RB	CCAGGTGTCTTTCAAAGTAG	TGGGAAATCTCCCAAGCCTCCGACTTCTTTGAAAGACAC	+1 C to T/+5 G to C
HEK3-OT	GGCCCAGACTGAGCACGTGA	CTTCCTTTCCTCTGCCATCACTTATCGTCGTCATCCTTGTAATCCGTGCTCAGTCTG	+1 24-bp ins
HEK4-OT	GGCACTGCGGCTGGAGGTGG	AGTCTCCGCTTTAACCCCCACTTATCGTCGTCATCCTTGTAATCCCTCCAGCCGCA	+1 24-bp ins
FANCF-OT	GGAATCCCTTCTGCAGCACC	CTCGGAAAAGCGATCCAGGTCTTATCGTCGTCATCCTTGTAATCGCTGCAGAAGGGAT	+1 24-bp ins
		Note: The PBS sequence are shown in blue. The programmable templates are shown in red. The homologous regions are shown in green.

## Sheet: Canonical PE-adapted pegRNA
pegRNA	pegRNA target sequence	Sequence for RT template, PBS	Nick-sgRNA target sequence	Intended edit
ALDOB	CCGAGAAATCCTCTTCTCTG	GGTTGATGGAACTGTCCACATAGAAGAGGAT	GGTAGAGGGTCTCGTGGAAA	+1 C to A
BCL11A	GATAAACTTCTGCACTGGAG	CGAGGGGAGGAGAGGCCCCTACAGTGCAGAAGTT	GCATATTCTGCACTCATCCC	+1 G to T
CCR5	GCTGTGTTTGCGTCTCTCCC	TCTGGTAAAGATGATTCCTGAGAGAGACGCAAACA	GTATGGAAAATGAGAGCTGC	+2 C to T
DNMT1	CCCTGCCAAACGGAAACCTC	GCTCTTTCAGACTCTTCCTGCGGTTTCCGTTTGGC	GTCTTTGTCTTCTTCCTTGA	+2 T to G
EGFR	GGCCGACAGCTATGAGATGG	TGCGGACGCCGTCTTCCTCCTTCTCATAGCTGTC	GGCTTCCTACCTTTGCGGCA	+1 T to A
EMX1	CGGCTTTACCATAGAGTCCT	CCGCCGTCCTTGGCCACCAATGACTCTATGGTAAA	CTGGAACATGGTCGCAGCCG	+2 C to A
KCNA1	TCCATGACCACTGTAGGATA	ACAGGGTACATGTCACCGTAGCCTACAGTGGTCA	CACACCAGCGATGGCACACA	+1 A to C
MECP2	AGGAAATCTGGCCGCTCTGC	TACACATCATACTTCCCAGCTGAGCGGCCAGAT	CCTCCCTGCCCTGTAGAGAT	+1 T to A
RIT1	TGATGATGAGCCTGCCAATC	CTGTATCCAAAATGTCCAGAGTGGCAGGCTCATC	ATCTTATAAGCATCTTCTAC	+1 A to C
VISTA1	CATCCGCAACCTCACGTTCC	TGGTGCAGGTGAAGGTCCTGTAACGTGAGGTTGCG	AGCCAGGTCGTGGCTGGTGT	+2 C to A
CDKL5	GAGGGACTCCTAGAGGACTG	ATATTGACACAATTCCCCAATCCTCTAGGAGTC	GCAGAACCGCCACTCATTCA	+1 C to T
CXCR4	CAACCACCCACAAGTCATTG	TGACCGCTTCTACGCCAATGACTTGTGGGTGGT	CATCTTTGCCAACGTCAGTG	+5 G to C
IL2RB	CCAGGTGTCTTTCAAAGTAG	TCCCAAGCCTCCGACTTCTTTGAAAGACAC	CTCCCTCCAAGTTGTCCACG	+1 C to T/+5 G to C
DNMT1	GATTCCTGGTGCCAGAAACA	AGTTCTGCCCTCCCGTCACCACATCCTCGAGCTTGTCATTCTGGCACCAGG	AATCTGTCCGTTCACATGTG	+1 18-bp ins
DNMT1	GATTCCTGGTGCCAGAAACA	AAGGAGGAGGAAGCTGCTAAACCGCATCGAGCTGAAGGGCATCGTTCTGGCACCAGG	AATCTGTCCGTTCACATGTG	+1 24-bp rep
DNMT1	GATTCCTGGTGCCAGAAACA	GGAGGAAGCTGCTAAGGACTTTCTGGCACCAGG	AATCTGTCCGTTCACATGTG	+1 25-bp del
RNF2	GTCATCTTAGTCATTACCTG	ACGGAACTCAACCATTAAGCGTAATGACTAAGATG	TTTATTTCCAGCAATGTCTC	+1 45-bp del
RNF2	GTCATCTTAGTCATTACCTG	ATATGAGTTACAACGAACACGATTACAAGGACGACGATGACAAGCTCGAGGATGTGCCGTAATGACTAAGATG	TTTATTTCCAGCAATGTCTC	+1 38-bp ins
RNF2	GTCATCTTAGTCATTACCTG	ACATGGGAACTCAGTTTATAAGCTGAAGGGCATCGTAATGACTAAGATG	TTTATTTCCAGCAATGTCTC	+1 14-bp rep
CDKL5	GAGGGACTCCTAGAGGACTG	GCAGCCCAATGAAAAGCAGAAAGTTCATCTGCACCACCGGCAAGCTTCCTCTAGGAGTC	GCAGAACCGCCACTCATTCA	+1 26-bp rep
CDKL5	GAGGGACTCCTAGAGGACTG	ATATTGACACAATTCCCCAGGATTACAAGGACGACGATGACAAGTCCTCTAGGAGTC	GCAGAACCGCCACTCATTCA	+1 24-bp ins
CDKL5	GAGGGACTCCTAGAGGACTG	GCAGAGTCGGCATAGCTATACAGTCCTCTAGGAGTC	GCAGAACCGCCACTCATTCA	+3 14-bp del
CXCR4	CAACCACCCACAAGTCATTG	TATCTGTGACCGCTTCTACCGATTACAAGGACGACGATGACAAGCTCGAGGATGTGACTTGTGGGTGGT	CATCTTTGCCAACGTCAGTG	+1 34-bp ins
CXCR4	CAACCACCCACAAGTCATTG	GATGACAGATATATCTGTGAAATGACTTGTGGGTGGT	CATCTTTGCCAACGTCAGTG	+2 13-bp del
CXCR4	CAACCACCCACAAGTCATTG	GACAGATATATCTGTGACCGCACATCCTCGAGTGACTTGTGGGTGGT	CATCTTTGCCAACGTCAGTG	+1 12-bp rep
LSP1	CTGTGAGAAGGCAACACTGC	AAGCCCAGCCCCAGCCGGCAATGGTGATGGTGATGATGGTGTTGCCTTCTC	/	+1 18-bp ins
RUNX1	GCATTTTCAGGAGGAAGCGA	TATGCTGTCTGAAGCCATCGATGGTGATGGTGATGATGCTTCCTCCTGAAAAT	/	+1 18-bp ins
SEC61B	ACTGATTGCTTTCAAAGTTC	GAGCTGTGTTCATGCCAGAAATGGTGATGGTGATGATGCTTTGAAAGCAATC	/	+1 18-bp ins
		Note: The PBS sequence are shown in blue. The RT templates are shown in orange.

## Sheet: Primers for target seq
NO.	Forward Primer	Reverse Primer
SEC61B	NNNNNNAGTTCCCAGGCTACCACGTA	AACCACGGTCTTTACTCCAC
RUNX1	NNNNNNGTGAGGCTGAAACAGTGACC	TGCACCGAGGTGAAACAAGC
LSP1	NNNNNNCTCAAGAGGTCCCCAAATGC	CCATCACACAGGGAGGAGGT
SHANK3-1	NNNNNNTTCCAGCAGAAGCCGCTGCA	CAGCTGCCGTCCAGCTGCCT
SHANK3-2	NNNNNNCTAGCTGGTGAAGCGCCTTC	ACGTCCACCACAGGGCTCAG
FANCF	NNNNNNGGATGTTCCAATCAGTACGC	ATGCCGACCAAAGCGCCGAT
UBE3A	NNNNNNTCATAGAGACAACTCTGGGT	TTCTGGCCACTCTTATATTC
EMX1	NNNNNNAGGTGAAGGTGTGGTTCCAG	GCCAGCAGCAAGCAGCACTC
FAM17A	NNNNNNTAATGAGGAGGCGTATGGGC	GGGCAAGGTCTGCGTAAAGT
PRNP	NNNNNNGGGACTCTGACGTTCTCCTC	GCGGTTGCCTCCAGGGCTGC
HEK3	NNNNNNGAGGGAAACGCCCATGCAAT	ACCTCCCTAGGTGCTGGCTT
PAH	NNNNNNTATGTCCCTGGGCAGTTATG	AAGATGGCGCTCATTGTGCC
ALDOB	NNNNNNTGGCTTGCTCCTTATGCTGC	CCTTGAGGATGTTTCTGAAC
BCL11A	NNNNNNCTGTTAACTATCTGCAAGGC	CAACTTACAAATACCCTGCG
CCR5	NNNNNNTACCTGGCTGTCGTCCATGC	CCAGCCCCAAGATGACTATC
DNMT1	NNNNNNGCCTCACTGTGTGTGACAGC	TGGAGAGCCCTAAATAGAGC
EGFR	NNNNNNTGCCACCGTCATCACCTTCC	TGTGTTCCTTTGGAGGTGGC
EMX1	NNNNNNTGTGCCTGGCTGGGTGCACA	TGAGGGTAGTTGAGCGCCGT
KCNA1	NNNNNNAGTGCAGTGTACTTTGCCGA	CTCGGTGGTAGAAATAGTTG
MECP2	NNNNNNAAACAGCGGCGCTCCATCAT	CCTGGGCACATACATTTTCC
RIT1	NNNNNNAGGCATTTCTTCCGGCATTTA	GATCTTCTCTGTGTAGGCCT
VISTA1	NNNNNNCTTGGGCCCTGTGGACAAAG	TTGCGCATGGTGATGGAGAA
CDKL5	NNNNNNCTTCAGAAGGCCCAGGGACAAAG	CTGGTACTGGGCTCCGCAATTT
CXCR4	NNNNNNTGAAAAGGTGGTCTATGTTGGC	CAGCTTGGAGATGATAATGC
IL2RB	NNNNNNTGGCAGGTACAAAGTGGGAGG	GGACCAGGACAGGAAGGAGGAA
DNMT1	NNNNNNTACGTTAATGTTTCCTGATGGTCC	CACAACAGCTTCATGTCAGCC
RNF2	NNNNNNGACCATAGCACTTCCCTTCC	TTAGCCAACATACAGAAGTCAGG
HEK4	NNNNNNTCTGGAACCCAGGTAGCCAG	TTCAACCCGAACGGAGACAC

## Sheet: Primers for off-target seq
NO.	Forward Primer	Reverse Primer
FANCF-OT1	NNNNNNGGAGTTGTTTACTAACCTGA	CTCTGAGTATTTTCCGGCAG
FANCF-OT2	NNNNNNGCAGGCCCACAGGTCCTTCT	CGGGGTAACGCGTTCACTCT
FANCF-OT3	NNNNNNGACAACTTGTAGTGGCAGGC	ATGGTATCCAAGATGCAAGA
FANCF-OT4	NNNNNNTCAAGTCCTTTCAACACCTC	CACAGCACAGCCAGGCAGGT
HEK3-OT1	NNNNNNTGTTGACCTGGAGAAGCATG	CTGACAATTTCTGAGTCATC
HEK3-OT2	NNNNNNTGCTGGGAAGAGGGCTGGCC	TTCCTGGTCCAAAGGCCCAA
HEK3-OT3	NNNNNNCTATGATGTGATGTGACTGG	TCATCTTAATCTGCTCAGCC
HEK3-OT4	NNNNNNCCTACTTGGGGTTTAAAAGT	TGGTCTGCACCATCTCCCAC
HEK4-OT1	NNNNNNAGACTCATAGCTGGGGCTGA	GCTGGCCATTCCGGATGATT
HEK4-OT2	NNNNNNGGGTGGTGTGCTTGGGTTGC	GCACTGAAGAGGCTGCCCAT
HEK4-OT3	NNNNNNGTGTTGGTGAGCTCATTTC	GTGGCCCAGCTGTTTCCACC
HEK4-OT4	NNNNNNGGTGGGGCTGGAGATGCCT	AGGGATAAAGCAGGAGAAGA

## Sheet: SRA
Sample name	Forward PCR primer (5'-3')	Reverse PCR primer (5'-3')	spacer	RT+PBS	biosample_accession	Sequencing sample name	Figure
FANCFins3NHEJ0rep1	AGTTCCAggatgttccaatcagtacgc	atgccgaccaaagcgccgat	GGAATCCCTTCTGCAGCACC	CTCGGAAAAGCGATCCAGGTTAGGCTGCAGAAGGGAT	SAMN31313368	uPEn-1	S1d
FANCFins3NHEJ3rep1	ATGTCACGggatgttccaatcagtacgc	atgccgaccaaagcgccgat	GGAATCCCTTCTGCAGCACC	CTCGGAAAAGCGATCCAGGTTAGGCTGCAGAAGGGAT	SAMN31313368	uPEn-1	S1d
FANCFins3NHEJ6rep1	CACCGGTggatgttccaatcagtacgc	atgccgaccaaagcgccgat	GGAATCCCTTCTGCAGCACC	CTCGGAAAAGCGATCCAGGTTAGGCTGCAGAAGGGAT	SAMN31313368	uPEn-1	S1d
FANCFins3NHEJ9rep1	CACGATGggatgttccaatcagtacgc	atgccgaccaaagcgccgat	GGAATCCCTTCTGCAGCACC	CTCGGAAAAGCGATCCAGGTTAGGCTGCAGAAGGGAT	SAMN31313368	uPEn-1	S1d
RUNX1ins18NHEJ0rep1	ATGTCACGgtgaggctgaaacagtgacc	tgcaccgaggtgaaacaagc	GCATTTTCAGGAGGAAGCGA	TATGCTGTCTGAAGCCATCGATGGTGATGGTGATGATGCTTCCTCCTGAAAAT	SAMN31313368	uPEn-1	S1d
RUNX1ins18NHEJ3rep1	CACCGGTgtgaggctgaaacagtgacc	tgcaccgaggtgaaacaagc	GCATTTTCAGGAGGAAGCGA	TATGCTGTCTGAAGCCATCGATGGTGATGGTGATGATGCTTCCTCCTGAAAAT	SAMN31313368	uPEn-1	S1d
RUNX1ins18NHEJ6rep1	CACGATGgtgaggctgaaacagtgacc	tgcaccgaggtgaaacaagc	GCATTTTCAGGAGGAAGCGA	TATGCTGTCTGAAGCCATCGATGGTGATGGTGATGATGCTTCCTCCTGAAAAT	SAMN31313368	uPEn-1	S1d
RUNX1ins18NHEJ9rep1	GAGTGGgtgaggctgaaacagtgacc	tgcaccgaggtgaaacaagc	GCATTTTCAGGAGGAAGCGA	TATGCTGTCTGAAGCCATCGATGGTGATGGTGATGATGCTTCCTCCTGAAAAT	SAMN31313368	uPEn-1	S1d
RUNX1ins34pegrep1	GTAGAGCgtgaggctgaaacagtgacc	tgcaccgaggtgaaacaagc	GCATTTTCAGGAGGAAGCGA	TATGCTGTCTGAAGCCATCGCATCCTCGAGCTTGTCATCGTCGTCCTTGTAATCCTTCCTCCTGAAAAT	SAMN31313368	uPEn-1	2d
FANCFPE2rep1	GTAGAGCggatgttccaatcagtacgc	atgccgaccaaagcgccgat	GGAATCCCTTCTGCAGCACC	CTCGGAAAAGCGATCCAGGTCTTATCGTCGTCATCCTTGTAATCGCTGCAGAAGGGAT	SAMN31313368	uPEn-1	S15a
FANCFPEnrep1	GTGAAATCggatgttccaatcagtacgc	atgccgaccaaagcgccgat	GGAATCCCTTCTGCAGCACC	CTCGGAAAAGCGATCCAGGTCTTATCGTCGTCATCCTTGTAATCGCTGCAGAAGGGAT	SAMN31313368	uPEn-1	S15a
FANCFuPEnrep1	GTGGCCggatgttccaatcagtacgc	atgccgaccaaagcgccgat	GGAATCCCTTCTGCAGCACC	CTCGGAAAAGCGATCCAGGTCTTATCGTCGTCATCCTTGTAATCGCTGCAGAAGGGAT	SAMN31313368	uPEn-1	S15a
FANCFins3NHEJ0rep2	AGTTCCAggatgttccaatcagtacgc	atgccgaccaaagcgccgat	GGAATCCCTTCTGCAGCACC	CTCGGAAAAGCGATCCAGGTTAGGCTGCAGAAGGGAT	SAMN31313369	uPEn-2	S1d
FANCFins3NHEJ3rep2	ATGTCACGggatgttccaatcagtacgc	atgccgaccaaagcgccgat	GGAATCCCTTCTGCAGCACC	CTCGGAAAAGCGATCCAGGTTAGGCTGCAGAAGGGAT	SAMN31313369	uPEn-2	S1d
FANCFins3NHEJ6rep2	CACCGGTggatgttccaatcagtacgc	atgccgaccaaagcgccgat	GGAATCCCTTCTGCAGCACC	CTCGGAAAAGCGATCCAGGTTAGGCTGCAGAAGGGAT	SAMN31313369	uPEn-2	S1d
FANCFins3NHEJ9rep2	CACGATGggatgttccaatcagtacgc	atgccgaccaaagcgccgat	GGAATCCCTTCTGCAGCACC	CTCGGAAAAGCGATCCAGGTTAGGCTGCAGAAGGGAT	SAMN31313369	uPEn-2	S1d
RUNX1ins18NHEJ0rep2	ATGTCACGgtgaggctgaaacagtgacc	tgcaccgaggtgaaacaagc	GCATTTTCAGGAGGAAGCGA	TATGCTGTCTGAAGCCATCGATGGTGATGGTGATGATGCTTCCTCCTGAAAAT	SAMN31313369	uPEn-2	S1d
RUNX1ins18NHEJ3rep2	CACCGGTgtgaggctgaaacagtgacc	tgcaccgaggtgaaacaagc	GCATTTTCAGGAGGAAGCGA	TATGCTGTCTGAAGCCATCGATGGTGATGGTGATGATGCTTCCTCCTGAAAAT	SAMN31313369	uPEn-2	S1d
RUNX1ins18NHEJ6rep2	CACGATGgtgaggctgaaacagtgacc	tgcaccgaggtgaaacaagc	GCATTTTCAGGAGGAAGCGA	TATGCTGTCTGAAGCCATCGATGGTGATGGTGATGATGCTTCCTCCTGAAAAT	SAMN31313369	uPEn-2	S1d
RUNX1ins18NHEJ9rep2	GAGTGGgtgaggctgaaacagtgacc	tgcaccgaggtgaaacaagc	GCATTTTCAGGAGGAAGCGA	TATGCTGTCTGAAGCCATCGATGGTGATGGTGATGATGCTTCCTCCTGAAAAT	SAMN31313369	uPEn-2	S1d
RUNX1ins34pegrep2	GTAGAGCgtgaggctgaaacagtgacc	tgcaccgaggtgaaacaagc	GCATTTTCAGGAGGAAGCGA	TATGCTGTCTGAAGCCATCGCATCCTCGAGCTTGTCATCGTCGTCCTTGTAATCCTTCCTCCTGAAAAT	SAMN31313369	uPEn-2	2d
FANCFPE2rep2	GTAGAGCggatgttccaatcagtacgc	atgccgaccaaagcgccgat	GGAATCCCTTCTGCAGCACC	CTCGGAAAAGCGATCCAGGTCTTATCGTCGTCATCCTTGTAATCGCTGCAGAAGGGAT	SAMN31313369	uPEn-2	S15a
FANCFPEnrep2	GTGAAATCggatgttccaatcagtacgc	atgccgaccaaagcgccgat	GGAATCCCTTCTGCAGCACC	CTCGGAAAAGCGATCCAGGTCTTATCGTCGTCATCCTTGTAATCGCTGCAGAAGGGAT	SAMN31313369	uPEn-2	S15a
FANCFuPEnrep2	GTGGCCggatgttccaatcagtacgc	atgccgaccaaagcgccgat	GGAATCCCTTCTGCAGCACC	CTCGGAAAAGCGATCCAGGTCTTATCGTCGTCATCCTTGTAATCGCTGCAGAAGGGAT	SAMN31313369	uPEn-2	S15a
FANCFins3NHEJ0rep3	AGTTCCAggatgttccaatcagtacgc	atgccgaccaaagcgccgat	GGAATCCCTTCTGCAGCACC	CTCGGAAAAGCGATCCAGGTTAGGCTGCAGAAGGGAT	SAMN31313370	uPEn-3	S1d
FANCFins3NHEJ3rep3	ATGTCACGggatgttccaatcagtacgc	atgccgaccaaagcgccgat	GGAATCCCTTCTGCAGCACC	CTCGGAAAAGCGATCCAGGTTAGGCTGCAGAAGGGAT	SAMN31313370	uPEn-3	S1d
FANCFins3NHEJ6rep3	CACCGGTggatgttccaatcagtacgc	atgccgaccaaagcgccgat	GGAATCCCTTCTGCAGCACC	CTCGGAAAAGCGATCCAGGTTAGGCTGCAGAAGGGAT	SAMN31313370	uPEn-3	S1d
FANCFins3NHEJ9rep3	CACGATGggatgttccaatcagtacgc	atgccgaccaaagcgccgat	GGAATCCCTTCTGCAGCACC	CTCGGAAAAGCGATCCAGGTTAGGCTGCAGAAGGGAT	SAMN31313370	uPEn-3	S1d
RUNX1ins18NHEJ0rep3	ATGTCACGgtgaggctgaaacagtgacc	tgcaccgaggtgaaacaagc	GCATTTTCAGGAGGAAGCGA	TATGCTGTCTGAAGCCATCGATGGTGATGGTGATGATGCTTCCTCCTGAAAAT	SAMN31313370	uPEn-3	S1d
RUNX1ins18NHEJ3rep3	CACCGGTgtgaggctgaaacagtgacc	tgcaccgaggtgaaacaagc	GCATTTTCAGGAGGAAGCGA	TATGCTGTCTGAAGCCATCGATGGTGATGGTGATGATGCTTCCTCCTGAAAAT	SAMN31313370	uPEn-3	S1d
RUNX1ins18NHEJ6rep3	CACGATGgtgaggctgaaacagtgacc	tgcaccgaggtgaaacaagc	GCATTTTCAGGAGGAAGCGA	TATGCTGTCTGAAGCCATCGATGGTGATGGTGATGATGCTTCCTCCTGAAAAT	SAMN31313370	uPEn-3	S1d
RUNX1ins18NHEJ9rep3	GAGTGGgtgaggctgaaacagtgacc	tgcaccgaggtgaaacaagc	GCATTTTCAGGAGGAAGCGA	TATGCTGTCTGAAGCCATCGATGGTGATGGTGATGATGCTTCCTCCTGAAAAT	SAMN31313370	uPEn-3	S1d
RUNX1ins34pegrep3	GTAGAGCgtgaggctgaaacagtgacc	tgcaccgaggtgaaacaagc	GCATTTTCAGGAGGAAGCGA	TATGCTGTCTGAAGCCATCGCATCCTCGAGCTTGTCATCGTCGTCCTTGTAATCCTTCCTCCTGAAAAT	SAMN31313370	uPEn-3	2d
FANCFPE2rep3	GTAGAGCggatgttccaatcagtacgc	atgccgaccaaagcgccgat	GGAATCCCTTCTGCAGCACC	CTCGGAAAAGCGATCCAGGTCTTATCGTCGTCATCCTTGTAATCGCTGCAGAAGGGAT	SAMN31313370	uPEn-3	S15a
FANCFPEnrep3	GTGAAATCggatgttccaatcagtacgc	atgccgaccaaagcgccgat	GGAATCCCTTCTGCAGCACC	CTCGGAAAAGCGATCCAGGTCTTATCGTCGTCATCCTTGTAATCGCTGCAGAAGGGAT	SAMN31313370	uPEn-3	S15a
FANCFuPEnrep3	GTGGCCggatgttccaatcagtacgc	atgccgaccaaagcgccgat	GGAATCCCTTCTGCAGCACC	CTCGGAAAAGCGATCCAGGTCTTATCGTCGTCATCCTTGTAATCGCTGCAGAAGGGAT	SAMN31313370	uPEn-3	S15a
HEK3rep32U2OSrep1	GAGTGGagggaaacgcccatgcaat	acctccctaggtgctggctt	GGCCCAGACTGAGCACGTGA	CTGTCCTGCGACGCCCTCTGTCTCCTGGGGAGATGGTTTCCACCTGCACTCCCGTGCTCAGTCTG	SAMN31313371	uPEn-4	S10a,b
LSPins34U2OSrep1	GTGGCCctcaagaggtccccaaatgc	ccatcacacagggaggaggt	CTGTGAGAAGGCAACACTGC	AAGCCCAGCCCCAGCCGGCACATCCTCGAGCTTGTCATCGTCGTCCTTGTAATCGTGTTGCCTTCTC	SAMN31313371	uPEn-4	S10a,b
LSPdel56U2OSrep1	TCCCGActcaagaggtccccaaatgc	ccatcacacagggaggaggt	CTGTGAGAAGGCAACACTGC	TGGGGGGCAGCTGCCCCTCTCTGTGTTGCCTTCTCA	SAMN31313371	uPEn-4	S10a,b
LSPrep26U2OSrep1	GTCCGCActcaagaggtccccaaatgc	ccatcacacagggaggaggt	CTGTGAGAAGGCAACACTGC	GGTGGGAAGAGGCTTGGTGAAAGTTCATCTGCACCACCGGCAAGCTGTGTTGCCTTCTCA	SAMN31313371	uPEn-4	S10a,b
RUNX1ins18U2OSrep1	GTGGCCgtgaggctgaaacagtgacc	tgcaccgaggtgaaacaagc	GCATTTTCAGGAGGAAGCGA	TATGCTGTCTGAAGCCATCGATGGTGATGGTGATGATGCTTCCTCCTGAAAAT	SAMN31313371	uPEn-4	S10a,b
HEK3PE2rep1	GTGAAATCagggaaacgcccatgcaat	acctccctaggtgctggctt	GGCCCAGACTGAGCACGTGA	CTTCCTTTCCTCTGCCATCACTTATCGTCGTCATCCTTGTAATCCGTGCTCAGTCTG	SAMN31313371	uPEn-4	S15a
HEK3PEnrep1	GTGGCCagggaaacgcccatgcaat	acctccctaggtgctggctt	GGCCCAGACTGAGCACGTGA	CTTCCTTTCCTCTGCCATCACTTATCGTCGTCATCCTTGTAATCCGTGCTCAGTCTG	SAMN31313371	uPEn-4	S15a
HEK3uPEnrep1	TCCCGAagggaaacgcccatgcaat	acctccctaggtgctggctt	GGCCCAGACTGAGCACGTGA	CTTCCTTTCCTCTGCCATCACTTATCGTCGTCATCCTTGTAATCCGTGCTCAGTCTG	SAMN31313371	uPEn-4	S15a
HEK3rep32U2OSrep2	GAGTGGagggaaacgcccatgcaat	acctccctaggtgctggctt	GGCCCAGACTGAGCACGTGA	CTGTCCTGCGACGCCCTCTGTCTCCTGGGGAGATGGTTTCCACCTGCACTCCCGTGCTCAGTCTG	SAMN31313372	uPEn-5	S10a,b
LSPins34U2OSrep2	GTGGCCctcaagaggtccccaaatgc	ccatcacacagggaggaggt	CTGTGAGAAGGCAACACTGC	AAGCCCAGCCCCAGCCGGCACATCCTCGAGCTTGTCATCGTCGTCCTTGTAATCGTGTTGCCTTCTC	SAMN31313372	uPEn-5	S10a,b
LSPdel56U2OSrep2	TCCCGActcaagaggtccccaaatgc	ccatcacacagggaggaggt	CTGTGAGAAGGCAACACTGC	TGGGGGGCAGCTGCCCCTCTCTGTGTTGCCTTCTCA	SAMN31313372	uPEn-5	S10a,b
LSPrep26U2OSrep2	GTCCGCActcaagaggtccccaaatgc	ccatcacacagggaggaggt	CTGTGAGAAGGCAACACTGC	GGTGGGAAGAGGCTTGGTGAAAGTTCATCTGCACCACCGGCAAGCTGTGTTGCCTTCTCA	SAMN31313372	uPEn-5	S10a,b
RUNX1ins18U2OSrep2	GTGGCCgtgaggctgaaacagtgacc	tgcaccgaggtgaaacaagc	GCATTTTCAGGAGGAAGCGA	TATGCTGTCTGAAGCCATCGATGGTGATGGTGATGATGCTTCCTCCTGAAAAT	SAMN31313372	uPEn-5	S10a,b
HEK3PE2rep2	GTGAAATCagggaaacgcccatgcaat	acctccctaggtgctggctt	GGCCCAGACTGAGCACGTGA	CTTCCTTTCCTCTGCCATCACTTATCGTCGTCATCCTTGTAATCCGTGCTCAGTCTG	SAMN31313372	uPEn-5	S15a
HEK3PEnrep2	GTGGCCagggaaacgcccatgcaat	acctccctaggtgctggctt	GGCCCAGACTGAGCACGTGA	CTTCCTTTCCTCTGCCATCACTTATCGTCGTCATCCTTGTAATCCGTGCTCAGTCTG	SAMN31313372	uPEn-5	S15a
HEK3uPEnrep2	TCCCGAagggaaacgcccatgcaat	acctccctaggtgctggctt	GGCCCAGACTGAGCACGTGA	CTTCCTTTCCTCTGCCATCACTTATCGTCGTCATCCTTGTAATCCGTGCTCAGTCTG	SAMN31313372	uPEn-5	S15a
HEK3rep32U2OSrep3	GAGTGGagggaaacgcccatgcaat	acctccctaggtgctggctt	GGCCCAGACTGAGCACGTGA	CTGTCCTGCGACGCCCTCTGTCTCCTGGGGAGATGGTTTCCACCTGCACTCCCGTGCTCAGTCTG	SAMN31313373	uPEn-6	S10a,b
LSPins34U2OSrep3	GTGGCCctcaagaggtccccaaatgc	ccatcacacagggaggaggt	CTGTGAGAAGGCAACACTGC	AAGCCCAGCCCCAGCCGGCACATCCTCGAGCTTGTCATCGTCGTCCTTGTAATCGTGTTGCCTTCTC	SAMN31313373	uPEn-6	S10a,b
LSPdel56U2OSrep3	TCCCGActcaagaggtccccaaatgc	ccatcacacagggaggaggt	CTGTGAGAAGGCAACACTGC	TGGGGGGCAGCTGCCCCTCTCTGTGTTGCCTTCTCA	SAMN31313373	uPEn-6	S10a,b
LSPrep36U2OSrep3	GTCCGCActcaagaggtccccaaatgc	ccatcacacagggaggaggt	CTGTGAGAAGGCAACACTGC	GGTGGGAAGAGGCTTGGTGAAAGTTCATCTGCACCACCGGCAAGCTGTGTTGCCTTCTCA	SAMN31313373	uPEn-6	S10a,b
RUNX1ins18U2OSrep3	GTGGCCgtgaggctgaaacagtgacc	tgcaccgaggtgaaacaagc	GCATTTTCAGGAGGAAGCGA	TATGCTGTCTGAAGCCATCGATGGTGATGGTGATGATGCTTCCTCCTGAAAAT	SAMN31313373	uPEn-6	S10a,b
HEK3PE2rep3	GTGAAATCagggaaacgcccatgcaat	acctccctaggtgctggctt	GGCCCAGACTGAGCACGTGA	CTTCCTTTCCTCTGCCATCACTTATCGTCGTCATCCTTGTAATCCGTGCTCAGTCTG	SAMN31313373	uPEn-6	S15a
HEK3PEnrep3	GTGGCCagggaaacgcccatgcaat	acctccctaggtgctggctt	GGCCCAGACTGAGCACGTGA	CTTCCTTTCCTCTGCCATCACTTATCGTCGTCATCCTTGTAATCCGTGCTCAGTCTG	SAMN31313373	uPEn-6	S15a
HEK3uPEnrep3	TCCCGAagggaaacgcccatgcaat	acctccctaggtgctggctt	GGCCCAGACTGAGCACGTGA	CTTCCTTTCCTCTGCCATCACTTATCGTCGTCATCCTTGTAATCCGTGCTCAGTCTG	SAMN31313373	uPEn-6	S15a
LSPdel36uPEnrep1	AGTCAActcaagaggtccccaaatgc	ccatcacacagggaggaggt	CTGTGAGAAGGCAACACTGC	TGGGCCCTTTGGGTGGGAAGAGTGTTGCCTTCTCA	SAMN31313374	uPEn-7	3b
LSPrep46uPEnrep1	AGTTCCActcaagaggtccccaaatgc	ccatcacacagggaggaggt	CTGTGAGAAGGCAACACTGC	TGCCCCTCTCTGGGCCCTTTGAGTTCATCTGCACCACCGGCAAGCTGCCCGTGCCCTGGCCCACCCTGTGTTGCCTTCTCA	SAMN31313374	uPEn-7	3c
RUNX1del90uPEnrep1	AGTCAAgtgaggctgaaacagtgacc	tgcaccgaggtgaaacaagc	GCATTTTCAGGAGGAAGCGA	TACAGGCAAAGCTGAGCAAACTTCCTCCTGAAAAT	SAMN31313374	uPEn-7	3b
RUNX1rep32uPEnrep1	AGTTCCAgtgaggctgaaacagtgacc	tgcaccgaggtgaaacaagc	GCATTTTCAGGAGGAAGCGA	AAGCACTGTGGGTACGAAGGCCCTGAAGTTCATCTGCACCACCGGCAAGCTGCTTCCTCCTGAAAAT	SAMN31313374	uPEn-7	3c
FANCFins60uPEnrep1	AGTCAAggatgttccaatcagtacgc	atgccgaccaaagcgccgat	GGAATCCCTTCTGCAGCACC	CTCGGAAAAGCGATCCAGGTTTGCCGTAGGTGGCATCGCCCTCGCCCATCCTCGAGCTTGTCATCGTCGTCCTTGTAATCGCTGCAGAAGGGAT	SAMN31313374	uPEn-7	2d
HEK3ins36uPEnrep1	ATGTCACGagggaaacgcccatgcaat	acctccctaggtgctggctt	GGCCCAGACTGAGCACGTGA	CTTCCTTTCCTCTGCCATCACCCGTCTCCTGGGGAGATGGTTTCCACCTGCACTCCCGTGCTCAGTCTG	SAMN31313374	uPEn-7	2d
PAHins46uPEnrep1	AGTTCCAtatgtccctgggcagttatg	aagatggcgctcattgtgcc	TGGTTTCCGCCTCCGACCTG	GGAAAGCAGGCCAGCCACAGGCGAGACCCCCCAGAAAGTCTCTACTGCTCAAGAGCCCGGCAACGGGTCGGAGGCG	SAMN31313374	uPEn-7	2d
UBE3Ains24uPEnrep1	tcatagagacaactctgggt	ttctggccactcttatattc	CAGGGAAATACTGGAAACTC	AGTTAGGATGAGTACCTGAGCTTGTCATCGTCGTCCTTGTAATCTTTCCAGTATTTC	SAMN31313374	uPEn-7	2d
LSPdel56rep1	ATGTCACGctcaagaggtccccaaatgc	ccatcacacagggaggaggt	CTGTGAGAAGGCAACACTGC	TGGGGGGCAGCTGCCCCTCTCTGTGTTGCCTTCTCA	SAMN31313374	uPEn-7	3b
LSPrep26rep1	CACCGGTctcaagaggtccccaaatgc	ccatcacacagggaggaggt	CTGTGAGAAGGCAACACTGC	GGTGGGAAGAGGCTTGGTGAAAGTTCATCTGCACCACCGGCAAGCTGTGTTGCCTTCTCA	SAMN31313374	uPEn-7	3c
RUNX1del24rep1	ATGTCACGgtgaggctgaaacagtgacc	tgcaccgaggtgaaacaagc	GCATTTTCAGGAGGAAGCGA	TGGGTACGAAGGAAATGACTCTTCCTCCTGAAAAT	SAMN31313374	uPEn-7	3b
HEK3ins36rep1	CACGATGagggaaacgcccatgcaat	acctccctaggtgctggctt	GGCCCAGACTGAGCACGTGA	CTTCCTTTCCTCTGCCATCACCCGTCTCCTGGGGAGATGGTTTCCACCTGCACTCCCGTGCTCAGTCTG	SAMN31313374	uPEn-7	2d
HEK3del24rep1	GAGTGGagggaaacgcccatgcaat	acctccctaggtgctggctt	GGCCCAGACTGAGCACGTGA	CGACGCCCTCTGGAGGAAGCCGTGCTCAGTCTG	SAMN31313374	uPEn-7	3b
HEK3del68rep1	GTAGAGCagggaaacgcccatgcaat	acctccctaggtgctggctt	GGCCCAGACTGAGCACGTGA	CAGGAGCTGCACATACTAGCCGTGCTCAGTCTG	SAMN31313374	uPEn-7	3b
HEK3rep12rep1	GTGAAATCagggaaacgcccatgcaat	acctccctaggtgctggctt	GGCCCAGACTGAGCACGTGA	GAGGAAGCAGGGCTTCCTTTCACCTGCACTCCCGTGCTCAGTCTG	SAMN31313374	uPEn-7	3c
HEK3rep32rep1	GTGGCCagggaaacgcccatgcaat	acctccctaggtgctggctt	GGCCCAGACTGAGCACGTGA	CTGTCCTGCGACGCCCTCTGTCTCCTGGGGAGATGGTTTCCACCTGCACTCCCGTGCTCAGTCTG	SAMN31313374	uPEn-7	3c
HEK4PE2rep1	AGTTCCAtctggaacccaggtagccag	ttcaacccgaacggagacac	GGCACTGCGGCTGGAGGTGG	AGTCTCCGCTTTAACCCCCACTTATCGTCGTCATCCTTGTAATCCCTCCAGCCGCA	SAMN31313374	uPEn-7	S15a
HEK4PEnrep1	ATGTCACGtctggaacccaggtagccag	ttcaacccgaacggagacac	GGCACTGCGGCTGGAGGTGG	AGTCTCCGCTTTAACCCCCACTTATCGTCGTCATCCTTGTAATCCCTCCAGCCGCA	SAMN31313374	uPEn-7	S15a
HEK4uPEnrep1	CACCGGTtctggaacccaggtagccag	ttcaacccgaacggagacac	GGCACTGCGGCTGGAGGTGG	AGTCTCCGCTTTAACCCCCACTTATCGTCGTCATCCTTGTAATCCCTCCAGCCGCA	SAMN31313374	uPEn-7	S15a
SECins34ctlrep1	AGTCAAagttcccaggctaccacgta	aaccacggtctttactccac	ACTGATTGCTTTCAAAGTTC	GAGCTGTGTTCATGCCAGAACATCCTCGAGCTTGTCATCGTCGTCCTTGTAATCCTTTGAAAGCAATC	SAMN31313374	uPEn-7	1b,S2d
SECins34Ubwtrep1	AGTTCCAagttcccaggctaccacgta	aaccacggtctttactccac	ACTGATTGCTTTCAAAGTTC	GAGCTGTGTTCATGCCAGAACATCCTCGAGCTTGTCATCGTCGTCCTTGTAATCCTTTGAAAGCAATC	SAMN31313374	uPEn-7	1b,S2d
SECins34H04rep1	ATGTCACGagttcccaggctaccacgta	aaccacggtctttactccac	ACTGATTGCTTTCAAAGTTC	GAGCTGTGTTCATGCCAGAACATCCTCGAGCTTGTCATCGTCGTCCTTGTAATCCTTTGAAAGCAATC	SAMN31313374	uPEn-7	1b,S2d
SECins34A10rep1	CACCGGTagttcccaggctaccacgta	aaccacggtctttactccac	ACTGATTGCTTTCAAAGTTC	GAGCTGTGTTCATGCCAGAACATCCTCGAGCTTGTCATCGTCGTCCTTGTAATCCTTTGAAAGCAATC	SAMN31313374	uPEn-7	1b,S2d
SECins34A11rep1	CACGATGagttcccaggctaccacgta	aaccacggtctttactccac	ACTGATTGCTTTCAAAGTTC	GAGCTGTGTTCATGCCAGAACATCCTCGAGCTTGTCATCGTCGTCCTTGTAATCCTTTGAAAGCAATC	SAMN31313374	uPEn-7	1b,S2d
SECins34C08rep1	GAGTGGagttcccaggctaccacgta	aaccacggtctttactccac	ACTGATTGCTTTCAAAGTTC	GAGCTGTGTTCATGCCAGAACATCCTCGAGCTTGTCATCGTCGTCCTTGTAATCCTTTGAAAGCAATC	SAMN31313374	uPEn-7	1b,S2d
SECins34G08rep1	GTAGAGCagttcccaggctaccacgta	aaccacggtctttactccac	ACTGATTGCTTTCAAAGTTC	GAGCTGTGTTCATGCCAGAACATCCTCGAGCTTGTCATCGTCGTCCTTGTAATCCTTTGAAAGCAATC	SAMN31313374	uPEn-7	1b,S2d
SECins34G08mrep1	GTGAAATCagttcccaggctaccacgta	aaccacggtctttactccac	ACTGATTGCTTTCAAAGTTC	GAGCTGTGTTCATGCCAGAACATCCTCGAGCTTGTCATCGTCGTCCTTGTAATCCTTTGAAAGCAATC	SAMN31313374	uPEn-7	1b,S2d
SECins34G08wtrep1	GTGGCCagttcccaggctaccacgta	aaccacggtctttactccac	ACTGATTGCTTTCAAAGTTC	GAGCTGTGTTCATGCCAGAACATCCTCGAGCTTGTCATCGTCGTCCTTGTAATCCTTTGAAAGCAATC	SAMN31313374	uPEn-7	1b,S2d
RUNX1ins34ctlrep1	GTGAAATCgtgaggctgaaacagtgacc	tgcaccgaggtgaaacaagc	GCATTTTCAGGAGGAAGCGA	TATGCTGTCTGAAGCCATCGCATCCTCGAGCTTGTCATCGTCGTCCTTGTAATCCTTCCTCCTGAAAAT	SAMN31313374	uPEn-7	1b,S2f
RUNX1ins34Ubwtrep1	GTGGCCgtgaggctgaaacagtgacc	tgcaccgaggtgaaacaagc	GCATTTTCAGGAGGAAGCGA	TATGCTGTCTGAAGCCATCGCATCCTCGAGCTTGTCATCGTCGTCCTTGTAATCCTTCCTCCTGAAAAT	SAMN31313374	uPEn-7	1b,S2f
RUNX1ins34H04rep1	TCCCGAgtgaggctgaaacagtgacc	tgcaccgaggtgaaacaagc	GCATTTTCAGGAGGAAGCGA	TATGCTGTCTGAAGCCATCGCATCCTCGAGCTTGTCATCGTCGTCCTTGTAATCCTTCCTCCTGAAAAT	SAMN31313374	uPEn-7	1b,S2f
RUNX1ins34A10rep1	GTCCGCAgtgaggctgaaacagtgacc	tgcaccgaggtgaaacaagc	GCATTTTCAGGAGGAAGCGA	TATGCTGTCTGAAGCCATCGCATCCTCGAGCTTGTCATCGTCGTCCTTGTAATCCTTCCTCCTGAAAAT	SAMN31313374	uPEn-7	1b,S2f
RUNX1ins34A11rep1	ACTGATGgtgaggctgaaacagtgacc	tgcaccgaggtgaaacaagc	GCATTTTCAGGAGGAAGCGA	TATGCTGTCTGAAGCCATCGCATCCTCGAGCTTGTCATCGTCGTCCTTGTAATCCTTCCTCCTGAAAAT	SAMN31313374	uPEn-7	1b,S2f
RUNX1ins34C08rep1	ATTCCTgtgaggctgaaacagtgacc	tgcaccgaggtgaaacaagc	GCATTTTCAGGAGGAAGCGA	TATGCTGTCTGAAGCCATCGCATCCTCGAGCTTGTCATCGTCGTCCTTGTAATCCTTCCTCCTGAAAAT	SAMN31313374	uPEn-7	1b,S2f
RUNX1ins34G08rep1	CAGGCGgtgaggctgaaacagtgacc	tgcaccgaggtgaaacaagc	GCATTTTCAGGAGGAAGCGA	TATGCTGTCTGAAGCCATCGCATCCTCGAGCTTGTCATCGTCGTCCTTGTAATCCTTCCTCCTGAAAAT	SAMN31313374	uPEn-7	1b,S2f
RUNX1ins34G08mrep1	CGGAATCgtgaggctgaaacagtgacc	tgcaccgaggtgaaacaagc	GCATTTTCAGGAGGAAGCGA	TATGCTGTCTGAAGCCATCGCATCCTCGAGCTTGTCATCGTCGTCCTTGTAATCCTTCCTCCTGAAAAT	SAMN31313374	uPEn-7	1b,S2f
RUNX1ins34G08wtrep1	CTATACgtgaggctgaaacagtgacc	tgcaccgaggtgaaacaagc	GCATTTTCAGGAGGAAGCGA	TATGCTGTCTGAAGCCATCGCATCCTCGAGCTTGTCATCGTCGTCCTTGTAATCCTTCCTCCTGAAAAT	SAMN31313374	uPEn-7	1b,S2f
LSPdel36uPEnrep2	AGTCAActcaagaggtccccaaatgc	ccatcacacagggaggaggt	CTGTGAGAAGGCAACACTGC	TGGGCCCTTTGGGTGGGAAGAGTGTTGCCTTCTCA	SAMN31313375	uPEn-8	3b
LSPrep46uPEnrep2	AGTTCCActcaagaggtccccaaatgc	ccatcacacagggaggaggt	CTGTGAGAAGGCAACACTGC	TGCCCCTCTCTGGGCCCTTTGAGTTCATCTGCACCACCGGCAAGCTGCCCGTGCCCTGGCCCACCCTGTGTTGCCTTCTCA	SAMN31313375	uPEn-8	3c
RUNX1del90uPEnrep2	AGTCAAgtgaggctgaaacagtgacc	tgcaccgaggtgaaacaagc	GCATTTTCAGGAGGAAGCGA	TACAGGCAAAGCTGAGCAAACTTCCTCCTGAAAAT	SAMN31313375	uPEn-8	3b
RUNX1rep32uPEnrep2	AGTTCCAgtgaggctgaaacagtgacc	tgcaccgaggtgaaacaagc	GCATTTTCAGGAGGAAGCGA	AAGCACTGTGGGTACGAAGGCCCTGAAGTTCATCTGCACCACCGGCAAGCTGCTTCCTCCTGAAAAT	SAMN31313375	uPEn-8	3c
FANCFins60uPEnrep2	AGTCAAggatgttccaatcagtacgc	atgccgaccaaagcgccgat	GGAATCCCTTCTGCAGCACC	CTCGGAAAAGCGATCCAGGTTTGCCGTAGGTGGCATCGCCCTCGCCCATCCTCGAGCTTGTCATCGTCGTCCTTGTAATCGCTGCAGAAGGGAT	SAMN31313375	uPEn-8	2d
HEK3ins36uPEnrep2	ATGTCACGagggaaacgcccatgcaat	acctccctaggtgctggctt	GGCCCAGACTGAGCACGTGA	CTTCCTTTCCTCTGCCATCACCCGTCTCCTGGGGAGATGGTTTCCACCTGCACTCCCGTGCTCAGTCTG	SAMN31313375	uPEn-8	2d
PAHins46uPEnrep2	AGTTCCAtatgtccctgggcagttatg	aagatggcgctcattgtgcc	TGGTTTCCGCCTCCGACCTG	GGAAAGCAGGCCAGCCACAGGCGAGACCCCCCAGAAAGTCTCTACTGCTCAAGAGCCCGGCAACGGGTCGGAGGCG	SAMN31313375	uPEn-8	2d
UBE3Ains24uPEnrep2	tcatagagacaactctgggt	ttctggccactcttatattc	CAGGGAAATACTGGAAACTC	AGTTAGGATGAGTACCTGAGCTTGTCATCGTCGTCCTTGTAATCTTTCCAGTATTTC	SAMN31313375	uPEn-8	2d
LSPdel56rep2	ATGTCACGctcaagaggtccccaaatgc	ccatcacacagggaggaggt	CTGTGAGAAGGCAACACTGC	TGGGGGGCAGCTGCCCCTCTCTGTGTTGCCTTCTCA	SAMN31313375	uPEn-8	3b
LSPrep26rep2	CACCGGTctcaagaggtccccaaatgc	ccatcacacagggaggaggt	CTGTGAGAAGGCAACACTGC	GGTGGGAAGAGGCTTGGTGAAAGTTCATCTGCACCACCGGCAAGCTGTGTTGCCTTCTCA	SAMN31313375	uPEn-8	3c
RUNX1del24rep2	ATGTCACGgtgaggctgaaacagtgacc	tgcaccgaggtgaaacaagc	GCATTTTCAGGAGGAAGCGA	TGGGTACGAAGGAAATGACTCTTCCTCCTGAAAAT	SAMN31313375	uPEn-8	3b
HEK3ins36rep2	CACGATGagggaaacgcccatgcaat	acctccctaggtgctggctt	GGCCCAGACTGAGCACGTGA	CTTCCTTTCCTCTGCCATCACCCGTCTCCTGGGGAGATGGTTTCCACCTGCACTCCCGTGCTCAGTCTG	SAMN31313375	uPEn-8	2d
HEK3del24rep2	GAGTGGagggaaacgcccatgcaat	acctccctaggtgctggctt	GGCCCAGACTGAGCACGTGA	CGACGCCCTCTGGAGGAAGCCGTGCTCAGTCTG	SAMN31313375	uPEn-8	3b
HEK3del68rep2	GTAGAGCagggaaacgcccatgcaat	acctccctaggtgctggctt	GGCCCAGACTGAGCACGTGA	CAGGAGCTGCACATACTAGCCGTGCTCAGTCTG	SAMN31313375	uPEn-8	3b
HEK3rep22rep2	GTGAAATCagggaaacgcccatgcaat	acctccctaggtgctggctt	GGCCCAGACTGAGCACGTGA	GAGGAAGCAGGGCTTCCTTTCACCTGCACTCCCGTGCTCAGTCTG	SAMN31313375	uPEn-8	3c
HEK3rep32rep2	GTGGCCagggaaacgcccatgcaat	acctccctaggtgctggctt	GGCCCAGACTGAGCACGTGA	CTGTCCTGCGACGCCCTCTGTCTCCTGGGGAGATGGTTTCCACCTGCACTCCCGTGCTCAGTCTG	SAMN31313375	uPEn-8	3c
HEK4PE2rep2	AGTTCCAtctggaacccaggtagccag	ttcaacccgaacggagacac	GGCACTGCGGCTGGAGGTGG	AGTCTCCGCTTTAACCCCCACTTATCGTCGTCATCCTTGTAATCCCTCCAGCCGCA	SAMN31313375	uPEn-8	S15a
HEK4PEnrep2	ATGTCACGtctggaacccaggtagccag	ttcaacccgaacggagacac	GGCACTGCGGCTGGAGGTGG	AGTCTCCGCTTTAACCCCCACTTATCGTCGTCATCCTTGTAATCCCTCCAGCCGCA	SAMN31313375	uPEn-8	S15a
HEK4uPEnrep2	CACCGGTtctggaacccaggtagccag	ttcaacccgaacggagacac	GGCACTGCGGCTGGAGGTGG	AGTCTCCGCTTTAACCCCCACTTATCGTCGTCATCCTTGTAATCCCTCCAGCCGCA	SAMN31313375	uPEn-8	S15a
SECins34ctlrep2	AGTCAAagttcccaggctaccacgta	aaccacggtctttactccac	ACTGATTGCTTTCAAAGTTC	GAGCTGTGTTCATGCCAGAACATCCTCGAGCTTGTCATCGTCGTCCTTGTAATCCTTTGAAAGCAATC	SAMN31313375	uPEn-8	1b,S2d
SECins34Ubwtrep2	AGTTCCAagttcccaggctaccacgta	aaccacggtctttactccac	ACTGATTGCTTTCAAAGTTC	GAGCTGTGTTCATGCCAGAACATCCTCGAGCTTGTCATCGTCGTCCTTGTAATCCTTTGAAAGCAATC	SAMN31313375	uPEn-8	1b,S2d
SECins34H04rep2	ATGTCACGagttcccaggctaccacgta	aaccacggtctttactccac	ACTGATTGCTTTCAAAGTTC	GAGCTGTGTTCATGCCAGAACATCCTCGAGCTTGTCATCGTCGTCCTTGTAATCCTTTGAAAGCAATC	SAMN31313375	uPEn-8	1b,S2d
SECins34A10rep2	CACCGGTagttcccaggctaccacgta	aaccacggtctttactccac	ACTGATTGCTTTCAAAGTTC	GAGCTGTGTTCATGCCAGAACATCCTCGAGCTTGTCATCGTCGTCCTTGTAATCCTTTGAAAGCAATC	SAMN31313375	uPEn-8	1b,S2d
SECins34A11rep2	CACGATGagttcccaggctaccacgta	aaccacggtctttactccac	ACTGATTGCTTTCAAAGTTC	GAGCTGTGTTCATGCCAGAACATCCTCGAGCTTGTCATCGTCGTCCTTGTAATCCTTTGAAAGCAATC	SAMN31313375	uPEn-8	1b,S2d
SECins34C08rep2	GAGTGGagttcccaggctaccacgta	aaccacggtctttactccac	ACTGATTGCTTTCAAAGTTC	GAGCTGTGTTCATGCCAGAACATCCTCGAGCTTGTCATCGTCGTCCTTGTAATCCTTTGAAAGCAATC	SAMN31313375	uPEn-8	1b,S2d
SECins34G08rep2	GTAGAGCagttcccaggctaccacgta	aaccacggtctttactccac	ACTGATTGCTTTCAAAGTTC	GAGCTGTGTTCATGCCAGAACATCCTCGAGCTTGTCATCGTCGTCCTTGTAATCCTTTGAAAGCAATC	SAMN31313375	uPEn-8	1b,S2d
SECins34G08mrep2	GTGAAATCagttcccaggctaccacgta	aaccacggtctttactccac	ACTGATTGCTTTCAAAGTTC	GAGCTGTGTTCATGCCAGAACATCCTCGAGCTTGTCATCGTCGTCCTTGTAATCCTTTGAAAGCAATC	SAMN31313375	uPEn-8	1b,S2d
SECins34G08wtrep2	GTGGCCagttcccaggctaccacgta	aaccacggtctttactccac	ACTGATTGCTTTCAAAGTTC	GAGCTGTGTTCATGCCAGAACATCCTCGAGCTTGTCATCGTCGTCCTTGTAATCCTTTGAAAGCAATC	SAMN31313375	uPEn-8	1b,S2d
RUNX1ins34ctlrep2	GTGAAATCgtgaggctgaaacagtgacc	tgcaccgaggtgaaacaagc	GCATTTTCAGGAGGAAGCGA	TATGCTGTCTGAAGCCATCGCATCCTCGAGCTTGTCATCGTCGTCCTTGTAATCCTTCCTCCTGAAAAT	SAMN31313375	uPEn-8	1b,S2f
RUNX1ins34Ubwtrep2	GTGGCCgtgaggctgaaacagtgacc	tgcaccgaggtgaaacaagc	GCATTTTCAGGAGGAAGCGA	TATGCTGTCTGAAGCCATCGCATCCTCGAGCTTGTCATCGTCGTCCTTGTAATCCTTCCTCCTGAAAAT	SAMN31313375	uPEn-8	1b,S2f
RUNX1ins34H04rep2	TCCCGAgtgaggctgaaacagtgacc	tgcaccgaggtgaaacaagc	GCATTTTCAGGAGGAAGCGA	TATGCTGTCTGAAGCCATCGCATCCTCGAGCTTGTCATCGTCGTCCTTGTAATCCTTCCTCCTGAAAAT	SAMN31313375	uPEn-8	1b,S2f
RUNX1ins34A10rep2	GTCCGCAgtgaggctgaaacagtgacc	tgcaccgaggtgaaacaagc	GCATTTTCAGGAGGAAGCGA	TATGCTGTCTGAAGCCATCGCATCCTCGAGCTTGTCATCGTCGTCCTTGTAATCCTTCCTCCTGAAAAT	SAMN31313375	uPEn-8	1b,S2f
RUNX1ins34A11rep2	ACTGATGgtgaggctgaaacagtgacc	tgcaccgaggtgaaacaagc	GCATTTTCAGGAGGAAGCGA	TATGCTGTCTGAAGCCATCGCATCCTCGAGCTTGTCATCGTCGTCCTTGTAATCCTTCCTCCTGAAAAT	SAMN31313375	uPEn-8	1b,S2f
RUNX1ins34C08rep2	ATTCCTgtgaggctgaaacagtgacc	tgcaccgaggtgaaacaagc	GCATTTTCAGGAGGAAGCGA	TATGCTGTCTGAAGCCATCGCATCCTCGAGCTTGTCATCGTCGTCCTTGTAATCCTTCCTCCTGAAAAT	SAMN31313375	uPEn-8	1b,S2f
RUNX1ins34G08rep2	CAGGCGgtgaggctgaaacagtgacc	tgcaccgaggtgaaacaagc	GCATTTTCAGGAGGAAGCGA	TATGCTGTCTGAAGCCATCGCATCCTCGAGCTTGTCATCGTCGTCCTTGTAATCCTTCCTCCTGAAAAT	SAMN31313375	uPEn-8	1b,S2f
RUNX1ins34G08mrep2	CGGAATCgtgaggctgaaacagtgacc	tgcaccgaggtgaaacaagc	GCATTTTCAGGAGGAAGCGA	TATGCTGTCTGAAGCCATCGCATCCTCGAGCTTGTCATCGTCGTCCTTGTAATCCTTCCTCCTGAAAAT	SAMN31313375	uPEn-8	1b,S2f
RUNX1ins34G08wtrep2	CTATACgtgaggctgaaacagtgacc	tgcaccgaggtgaaacaagc	GCATTTTCAGGAGGAAGCGA	TATGCTGTCTGAAGCCATCGCATCCTCGAGCTTGTCATCGTCGTCCTTGTAATCCTTCCTCCTGAAAAT	SAMN31313375	uPEn-8	1b,S2f
LSPdel36uPEnrep3	AGTCAActcaagaggtccccaaatgc	ccatcacacagggaggaggt	CTGTGAGAAGGCAACACTGC	TGGGCCCTTTGGGTGGGAAGAGTGTTGCCTTCTCA	SAMN31313376	uPEn-9	3b
LSPrep46uPEnrep3	AGTTCCActcaagaggtccccaaatgc	ccatcacacagggaggaggt	CTGTGAGAAGGCAACACTGC	TGCCCCTCTCTGGGCCCTTTGAGTTCATCTGCACCACCGGCAAGCTGCCCGTGCCCTGGCCCACCCTGTGTTGCCTTCTCA	SAMN31313376	uPEn-9	3c
RUNX1del90uPEnrep3	AGTCAAgtgaggctgaaacagtgacc	tgcaccgaggtgaaacaagc	GCATTTTCAGGAGGAAGCGA	TACAGGCAAAGCTGAGCAAACTTCCTCCTGAAAAT	SAMN31313376	uPEn-9	3b
RUNX1rep32uPEnrep3	AGTTCCAgtgaggctgaaacagtgacc	tgcaccgaggtgaaacaagc	GCATTTTCAGGAGGAAGCGA	AAGCACTGTGGGTACGAAGGCCCTGAAGTTCATCTGCACCACCGGCAAGCTGCTTCCTCCTGAAAAT	SAMN31313376	uPEn-9	3c
FANCFins60uPEnrep3	AGTCAAggatgttccaatcagtacgc	atgccgaccaaagcgccgat	GGAATCCCTTCTGCAGCACC	CTCGGAAAAGCGATCCAGGTTTGCCGTAGGTGGCATCGCCCTCGCCCATCCTCGAGCTTGTCATCGTCGTCCTTGTAATCGCTGCAGAAGGGAT	SAMN31313376	uPEn-9	2d
HEK3ins36uPEnrep3	ATGTCACGagggaaacgcccatgcaat	acctccctaggtgctggctt	GGCCCAGACTGAGCACGTGA	CTTCCTTTCCTCTGCCATCACCCGTCTCCTGGGGAGATGGTTTCCACCTGCACTCCCGTGCTCAGTCTG	SAMN31313376	uPEn-9	2d
PAHins46uPEnrep3	AGTTCCAtatgtccctgggcagttatg	aagatggcgctcattgtgcc	TGGTTTCCGCCTCCGACCTG	GGAAAGCAGGCCAGCCACAGGCGAGACCCCCCAGAAAGTCTCTACTGCTCAAGAGCCCGGCAACGGGTCGGAGGCG	SAMN31313376	uPEn-9	2d
UBE3Ains24uPEnrep3	tcatagagacaactctgggt	ttctggccactcttatattc	CAGGGAAATACTGGAAACTC	AGTTAGGATGAGTACCTGAGCTTGTCATCGTCGTCCTTGTAATCTTTCCAGTATTTC	SAMN31313376	uPEn-9	2d
LSPdel56rep3	ATGTCACGctcaagaggtccccaaatgc	ccatcacacagggaggaggt	CTGTGAGAAGGCAACACTGC	TGGGGGGCAGCTGCCCCTCTCTGTGTTGCCTTCTCA	SAMN31313376	uPEn-9	3b
LSPrep36rep3	CACCGGTctcaagaggtccccaaatgc	ccatcacacagggaggaggt	CTGTGAGAAGGCAACACTGC	GGTGGGAAGAGGCTTGGTGAAAGTTCATCTGCACCACCGGCAAGCTGTGTTGCCTTCTCA	SAMN31313376	uPEn-9	3c
RUNX1del24rep3	ATGTCACGgtgaggctgaaacagtgacc	tgcaccgaggtgaaacaagc	GCATTTTCAGGAGGAAGCGA	TGGGTACGAAGGAAATGACTCTTCCTCCTGAAAAT	SAMN31313376	uPEn-9	3b
HEK3ins36rep3	CACGATGagggaaacgcccatgcaat	acctccctaggtgctggctt	GGCCCAGACTGAGCACGTGA	CTTCCTTTCCTCTGCCATCACCCGTCTCCTGGGGAGATGGTTTCCACCTGCACTCCCGTGCTCAGTCTG	SAMN31313376	uPEn-9	2d
HEK3del24rep3	GAGTGGagggaaacgcccatgcaat	acctccctaggtgctggctt	GGCCCAGACTGAGCACGTGA	CGACGCCCTCTGGAGGAAGCCGTGCTCAGTCTG	SAMN31313376	uPEn-9	3b
HEK3del68rep3	GTAGAGCagggaaacgcccatgcaat	acctccctaggtgctggctt	GGCCCAGACTGAGCACGTGA	CAGGAGCTGCACATACTAGCCGTGCTCAGTCTG	SAMN31313376	uPEn-9	3b
HEK3rep12rep3	GTGAAATCagggaaacgcccatgcaat	acctccctaggtgctggctt	GGCCCAGACTGAGCACGTGA	GAGGAAGCAGGGCTTCCTTTCACCTGCACTCCCGTGCTCAGTCTG	SAMN31313376	uPEn-9	3c
HEK3rep32rep3	GTGGCCagggaaacgcccatgcaat	acctccctaggtgctggctt	GGCCCAGACTGAGCACGTGA	CTGTCCTGCGACGCCCTCTGTCTCCTGGGGAGATGGTTTCCACCTGCACTCCCGTGCTCAGTCTG	SAMN31313376	uPEn-9	3c
HEK4PE2rep3	AGTTCCAtctggaacccaggtagccag	ttcaacccgaacggagacac	GGCACTGCGGCTGGAGGTGG	AGTCTCCGCTTTAACCCCCACTTATCGTCGTCATCCTTGTAATCCCTCCAGCCGCA	SAMN31313376	uPEn-9	S15a
HEK4PEnrep3	ATGTCACGtctggaacccaggtagccag	ttcaacccgaacggagacac	GGCACTGCGGCTGGAGGTGG	AGTCTCCGCTTTAACCCCCACTTATCGTCGTCATCCTTGTAATCCCTCCAGCCGCA	SAMN31313376	uPEn-9	S15a
HEK4uPEnrep3	CACCGGTtctggaacccaggtagccag	ttcaacccgaacggagacac	GGCACTGCGGCTGGAGGTGG	AGTCTCCGCTTTAACCCCCACTTATCGTCGTCATCCTTGTAATCCCTCCAGCCGCA	SAMN31313376	uPEn-9	S15a
SECins34ctlrep3	AGTCAAagttcccaggctaccacgta	aaccacggtctttactccac	ACTGATTGCTTTCAAAGTTC	GAGCTGTGTTCATGCCAGAACATCCTCGAGCTTGTCATCGTCGTCCTTGTAATCCTTTGAAAGCAATC	SAMN31313376	uPEn-9	1b,S2d
SECins34Ubwtrep3	AGTTCCAagttcccaggctaccacgta	aaccacggtctttactccac	ACTGATTGCTTTCAAAGTTC	GAGCTGTGTTCATGCCAGAACATCCTCGAGCTTGTCATCGTCGTCCTTGTAATCCTTTGAAAGCAATC	SAMN31313376	uPEn-9	1b,S2d
SECins34H04rep3	ATGTCACGagttcccaggctaccacgta	aaccacggtctttactccac	ACTGATTGCTTTCAAAGTTC	GAGCTGTGTTCATGCCAGAACATCCTCGAGCTTGTCATCGTCGTCCTTGTAATCCTTTGAAAGCAATC	SAMN31313376	uPEn-9	1b,S2d
SECins34A10rep3	CACCGGTagttcccaggctaccacgta	aaccacggtctttactccac	ACTGATTGCTTTCAAAGTTC	GAGCTGTGTTCATGCCAGAACATCCTCGAGCTTGTCATCGTCGTCCTTGTAATCCTTTGAAAGCAATC	SAMN31313376	uPEn-9	1b,S2d
SECins34A11rep3	CACGATGagttcccaggctaccacgta	aaccacggtctttactccac	ACTGATTGCTTTCAAAGTTC	GAGCTGTGTTCATGCCAGAACATCCTCGAGCTTGTCATCGTCGTCCTTGTAATCCTTTGAAAGCAATC	SAMN31313376	uPEn-9	1b,S2d
SECins34C08rep3	GAGTGGagttcccaggctaccacgta	aaccacggtctttactccac	ACTGATTGCTTTCAAAGTTC	GAGCTGTGTTCATGCCAGAACATCCTCGAGCTTGTCATCGTCGTCCTTGTAATCCTTTGAAAGCAATC	SAMN31313376	uPEn-9	1b,S2d
SECins34G08rep3	GTAGAGCagttcccaggctaccacgta	aaccacggtctttactccac	ACTGATTGCTTTCAAAGTTC	GAGCTGTGTTCATGCCAGAACATCCTCGAGCTTGTCATCGTCGTCCTTGTAATCCTTTGAAAGCAATC	SAMN31313376	uPEn-9	1b,S2d
SECins34G08mrep3	GTGAAATCagttcccaggctaccacgta	aaccacggtctttactccac	ACTGATTGCTTTCAAAGTTC	GAGCTGTGTTCATGCCAGAACATCCTCGAGCTTGTCATCGTCGTCCTTGTAATCCTTTGAAAGCAATC	SAMN31313376	uPEn-9	1b,S2d
SECins34G08wtrep3	GTGGCCagttcccaggctaccacgta	aaccacggtctttactccac	ACTGATTGCTTTCAAAGTTC	GAGCTGTGTTCATGCCAGAACATCCTCGAGCTTGTCATCGTCGTCCTTGTAATCCTTTGAAAGCAATC	SAMN31313376	uPEn-9	1b,S2d
RUNX1ins34ctlrep3	GTGAAATCgtgaggctgaaacagtgacc	tgcaccgaggtgaaacaagc	GCATTTTCAGGAGGAAGCGA	TATGCTGTCTGAAGCCATCGCATCCTCGAGCTTGTCATCGTCGTCCTTGTAATCCTTCCTCCTGAAAAT	SAMN31313376	uPEn-9	1b,S2f
RUNX1ins34Ubwtrep3	GTGGCCgtgaggctgaaacagtgacc	tgcaccgaggtgaaacaagc	GCATTTTCAGGAGGAAGCGA	TATGCTGTCTGAAGCCATCGCATCCTCGAGCTTGTCATCGTCGTCCTTGTAATCCTTCCTCCTGAAAAT	SAMN31313376	uPEn-9	1b,S2f
RUNX1ins34H04rep3	TCCCGAgtgaggctgaaacagtgacc	tgcaccgaggtgaaacaagc	GCATTTTCAGGAGGAAGCGA	TATGCTGTCTGAAGCCATCGCATCCTCGAGCTTGTCATCGTCGTCCTTGTAATCCTTCCTCCTGAAAAT	SAMN31313376	uPEn-9	1b,S2f
RUNX1ins34A10rep3	GTCCGCAgtgaggctgaaacagtgacc	tgcaccgaggtgaaacaagc	GCATTTTCAGGAGGAAGCGA	TATGCTGTCTGAAGCCATCGCATCCTCGAGCTTGTCATCGTCGTCCTTGTAATCCTTCCTCCTGAAAAT	SAMN31313376	uPEn-9	1b,S2f
RUNX1ins34A11rep3	ACTGATGgtgaggctgaaacagtgacc	tgcaccgaggtgaaacaagc	GCATTTTCAGGAGGAAGCGA	TATGCTGTCTGAAGCCATCGCATCCTCGAGCTTGTCATCGTCGTCCTTGTAATCCTTCCTCCTGAAAAT	SAMN31313376	uPEn-9	1b,S2f
RUNX1ins34C08rep3	ATTCCTgtgaggctgaaacagtgacc	tgcaccgaggtgaaacaagc	GCATTTTCAGGAGGAAGCGA	TATGCTGTCTGAAGCCATCGCATCCTCGAGCTTGTCATCGTCGTCCTTGTAATCCTTCCTCCTGAAAAT	SAMN31313376	uPEn-9	1b,S2f
RUNX1ins34G08rep3	CAGGCGgtgaggctgaaacagtgacc	tgcaccgaggtgaaacaagc	GCATTTTCAGGAGGAAGCGA	TATGCTGTCTGAAGCCATCGCATCCTCGAGCTTGTCATCGTCGTCCTTGTAATCCTTCCTCCTGAAAAT	SAMN31313376	uPEn-9	1b,S2f
RUNX1ins34G08mrep3	CGGAATCgtgaggctgaaacagtgacc	tgcaccgaggtgaaacaagc	GCATTTTCAGGAGGAAGCGA	TATGCTGTCTGAAGCCATCGCATCCTCGAGCTTGTCATCGTCGTCCTTGTAATCCTTCCTCCTGAAAAT	SAMN31313376	uPEn-9	1b,S2f
RUNX1ins34G08wtrep3	CTATACgtgaggctgaaacagtgacc	tgcaccgaggtgaaacaagc	GCATTTTCAGGAGGAAGCGA	TATGCTGTCTGAAGCCATCGCATCCTCGAGCTTGTCATCGTCGTCCTTGTAATCCTTCCTCCTGAAAAT	SAMN31313376	uPEn-9	1b,S2f
LSP1ins3WTrep1	AGTCAActcaagaggtccccaaatgc	ccatcacacagggaggaggt	CTGTGAGAAGGCAACACTGC	AAGCCCAGCCCCAGCCGGCATAGGTGTTGCCTTCTC	SAMN31313356	PE-1	S1b
RUNX1ins3WTrep1	AGTCAAgtgaggctgaaacagtgacc	tgcaccgaggtgaaacaagc	GCATTTTCAGGAGGAAGCGA	TATGCTGTCTGAAGCCATCGTAGCTTCCTCCTGAAAAT	SAMN31313356	PE-1	S1b
FANCFins3WTrep1	AGTCAAggatgttccaatcagtacgc	atgccgaccaaagcgccgat	GGAATCCCTTCTGCAGCACC	CTCGGAAAAGCGATCCAGGTTAGGCTGCAGAAGGGAT	SAMN31313356	PE-1	S1b
LSP1ins34ctlrep1	GTAGAGCctcaagaggtccccaaatgc	ccatcacacagggaggaggt	CTGTGAGAAGGCAACACTGC	AAGCCCAGCCCCAGCCGGCACATCCTCGAGCTTGTCATCGTCGTCCTTGTAATCGTGTTGCCTTCTC	SAMN31313356	PE-1	1b,S2a
LSP1ins34UbWTrep1	GTGAAATCctcaagaggtccccaaatgc	ccatcacacagggaggaggt	CTGTGAGAAGGCAACACTGC	AAGCCCAGCCCCAGCCGGCACATCCTCGAGCTTGTCATCGTCGTCCTTGTAATCGTGTTGCCTTCTC	SAMN31313356	PE-1	1b,S2a
LSP1ins34H04rep1	GTGGCCctcaagaggtccccaaatgc	ccatcacacagggaggaggt	CTGTGAGAAGGCAACACTGC	AAGCCCAGCCCCAGCCGGCACATCCTCGAGCTTGTCATCGTCGTCCTTGTAATCGTGTTGCCTTCTC	SAMN31313356	PE-1	1b,S2a
LSP1ins34A10rep1	TCCCGActcaagaggtccccaaatgc	ccatcacacagggaggaggt	CTGTGAGAAGGCAACACTGC	AAGCCCAGCCCCAGCCGGCACATCCTCGAGCTTGTCATCGTCGTCCTTGTAATCGTGTTGCCTTCTC	SAMN31313356	PE-1	1b,S2a
LSP1ins34A11rep1	GTCCGCActcaagaggtccccaaatgc	ccatcacacagggaggaggt	CTGTGAGAAGGCAACACTGC	AAGCCCAGCCCCAGCCGGCACATCCTCGAGCTTGTCATCGTCGTCCTTGTAATCGTGTTGCCTTCTC	SAMN31313356	PE-1	1b,S2a
LSP1ins34C08rep1	ACTGATGctcaagaggtccccaaatgc	ccatcacacagggaggaggt	CTGTGAGAAGGCAACACTGC	AAGCCCAGCCCCAGCCGGCACATCCTCGAGCTTGTCATCGTCGTCCTTGTAATCGTGTTGCCTTCTC	SAMN31313356	PE-1	1b,S2a
LSP1ins34G08rep1	ATTCCTctcaagaggtccccaaatgc	ccatcacacagggaggaggt	CTGTGAGAAGGCAACACTGC	AAGCCCAGCCCCAGCCGGCACATCCTCGAGCTTGTCATCGTCGTCCTTGTAATCGTGTTGCCTTCTC	SAMN31313356	PE-1	1b,S2a
LSP1ins34G08mutrep1	CAGGCGctcaagaggtccccaaatgc	ccatcacacagggaggaggt	CTGTGAGAAGGCAACACTGC	AAGCCCAGCCCCAGCCGGCACATCCTCGAGCTTGTCATCGTCGTCCTTGTAATCGTGTTGCCTTCTC	SAMN31313356	PE-1	1b,S2a
LSP1ins34G08wtrep1	CGGAATCctcaagaggtccccaaatgc	ccatcacacagggaggaggt	CTGTGAGAAGGCAACACTGC	AAGCCCAGCCCCAGCCGGCACATCCTCGAGCTTGTCATCGTCGTCCTTGTAATCGTGTTGCCTTCTC	SAMN31313356	PE-1	1b,S2a
FANCFins34PEnrep1	GTAGAGCggatgttccaatcagtacgc	atgccgaccaaagcgccgat	GGAATCCCTTCTGCAGCACC	CTCGGAAAAGCGATCCAGGTCATCCTCGAGCTTGTCATCGTCGTCCTTGTAATCGCTGCAGAAGGGAT	SAMN31313356	PE-1	1e
FANCFins34PEnGrep1	GTGAAATCggatgttccaatcagtacgc	atgccgaccaaagcgccgat	GGAATCCCTTCTGCAGCACC	CTCGGAAAAGCGATCCAGGTCATCCTCGAGCTTGTCATCGTCGTCCTTGTAATCGCTGCAGAAGGGAT	SAMN31313356	PE-1	1e
FANCFins34PEnPGrep1	GTGGCCggatgttccaatcagtacgc	atgccgaccaaagcgccgat	GGAATCCCTTCTGCAGCACC	CTCGGAAAAGCGATCCAGGTCATCCTCGAGCTTGTCATCGTCGTCCTTGTAATCGCTGCAGAAGGGAT	SAMN31313356	PE-1	1e
FANCFins34PEnLGrep1	TCCCGAggatgttccaatcagtacgc	atgccgaccaaagcgccgat	GGAATCCCTTCTGCAGCACC	CTCGGAAAAGCGATCCAGGTCATCCTCGAGCTTGTCATCGTCGTCCTTGTAATCGCTGCAGAAGGGAT	SAMN31313356	PE-1	1e
EMX1ins24HDS0rep1	ATCACGaggtgaaggtgtggttccag	gccagcagcaagcagcactc	AGGGCTCCCATCACATCAAC	CTTATCGTCGTCATCCTTGTAATCGATGTGATGGGAG	SAMN31313356	PE-1	2b,c
FAM17Ains24HDS0rep1	ATCACGggtaatgaggaggcgtatgggc	gggcaaggtctgcgtaaagt	ATCTGACCTTTTCTCCACAC	CTTATCGTCGTCATCCTTGTAATCTGGAGAAAAGGTC	SAMN31313356	PE-1	2b,c
PRNPins24HDS0rep1	ATCACGgggactctgacgttctcctc	gcggttgcctccagggctgc	GAACCTTGGCTGCTGGATGC	CTTATCGTCGTCATCCTTGTAATCTCCAGCAGCCAAG	SAMN31313356	PE-1	2b,c
LSP1ins3WTrep2	AGTCAActcaagaggtccccaaatgc	ccatcacacagggaggaggt	CTGTGAGAAGGCAACACTGC	AAGCCCAGCCCCAGCCGGCATAGGTGTTGCCTTCTC	SAMN31313357	PE-2	S1b
RUNX1ins3WTrep2	AGTCAAgtgaggctgaaacagtgacc	tgcaccgaggtgaaacaagc	GCATTTTCAGGAGGAAGCGA	TATGCTGTCTGAAGCCATCGTAGCTTCCTCCTGAAAAT	SAMN31313357	PE-2	S1b
FANCFins3WTrep2	AGTCAAggatgttccaatcagtacgc	atgccgaccaaagcgccgat	GGAATCCCTTCTGCAGCACC	CTCGGAAAAGCGATCCAGGTTAGGCTGCAGAAGGGAT	SAMN31313357	PE-2	S1b
LSP1ins34ctlrep2	GTAGAGCctcaagaggtccccaaatgc	ccatcacacagggaggaggt	CTGTGAGAAGGCAACACTGC	AAGCCCAGCCCCAGCCGGCACATCCTCGAGCTTGTCATCGTCGTCCTTGTAATCGTGTTGCCTTCTC	SAMN31313357	PE-2	1b,S2a
LSP1ins34UbWTrep2	GTGAAATCctcaagaggtccccaaatgc	ccatcacacagggaggaggt	CTGTGAGAAGGCAACACTGC	AAGCCCAGCCCCAGCCGGCACATCCTCGAGCTTGTCATCGTCGTCCTTGTAATCGTGTTGCCTTCTC	SAMN31313357	PE-2	1b,S2a
LSP1ins34H04rep2	GTGGCCctcaagaggtccccaaatgc	ccatcacacagggaggaggt	CTGTGAGAAGGCAACACTGC	AAGCCCAGCCCCAGCCGGCACATCCTCGAGCTTGTCATCGTCGTCCTTGTAATCGTGTTGCCTTCTC	SAMN31313357	PE-2	1b,S2a
LSP1ins34A10rep2	TCCCGActcaagaggtccccaaatgc	ccatcacacagggaggaggt	CTGTGAGAAGGCAACACTGC	AAGCCCAGCCCCAGCCGGCACATCCTCGAGCTTGTCATCGTCGTCCTTGTAATCGTGTTGCCTTCTC	SAMN31313357	PE-2	1b,S2a
LSP1ins34A11rep2	GTCCGCActcaagaggtccccaaatgc	ccatcacacagggaggaggt	CTGTGAGAAGGCAACACTGC	AAGCCCAGCCCCAGCCGGCACATCCTCGAGCTTGTCATCGTCGTCCTTGTAATCGTGTTGCCTTCTC	SAMN31313357	PE-2	1b,S2a
LSP1ins34C08rep2	ACTGATGctcaagaggtccccaaatgc	ccatcacacagggaggaggt	CTGTGAGAAGGCAACACTGC	AAGCCCAGCCCCAGCCGGCACATCCTCGAGCTTGTCATCGTCGTCCTTGTAATCGTGTTGCCTTCTC	SAMN31313357	PE-2	1b,S2a
LSP1ins34G08rep2	ATTCCTctcaagaggtccccaaatgc	ccatcacacagggaggaggt	CTGTGAGAAGGCAACACTGC	AAGCCCAGCCCCAGCCGGCACATCCTCGAGCTTGTCATCGTCGTCCTTGTAATCGTGTTGCCTTCTC	SAMN31313357	PE-2	1b,S2a
LSP1ins34G08mutrep2	CAGGCGctcaagaggtccccaaatgc	ccatcacacagggaggaggt	CTGTGAGAAGGCAACACTGC	AAGCCCAGCCCCAGCCGGCACATCCTCGAGCTTGTCATCGTCGTCCTTGTAATCGTGTTGCCTTCTC	SAMN31313357	PE-2	1b,S2a
LSP1ins34G08wtrep2	CGGAATCctcaagaggtccccaaatgc	ccatcacacagggaggaggt	CTGTGAGAAGGCAACACTGC	AAGCCCAGCCCCAGCCGGCACATCCTCGAGCTTGTCATCGTCGTCCTTGTAATCGTGTTGCCTTCTC	SAMN31313357	PE-2	1b,S2a
FANCFins34PEnrep2	GTAGAGCggatgttccaatcagtacgc	atgccgaccaaagcgccgat	GGAATCCCTTCTGCAGCACC	CTCGGAAAAGCGATCCAGGTCATCCTCGAGCTTGTCATCGTCGTCCTTGTAATCGCTGCAGAAGGGAT	SAMN31313357	PE-2	1e
FANCFins34PEnGrep2	GTGAAATCggatgttccaatcagtacgc	atgccgaccaaagcgccgat	GGAATCCCTTCTGCAGCACC	CTCGGAAAAGCGATCCAGGTCATCCTCGAGCTTGTCATCGTCGTCCTTGTAATCGCTGCAGAAGGGAT	SAMN31313357	PE-2	1e
FANCFins34PEnPGrep2	GTGGCCggatgttccaatcagtacgc	atgccgaccaaagcgccgat	GGAATCCCTTCTGCAGCACC	CTCGGAAAAGCGATCCAGGTCATCCTCGAGCTTGTCATCGTCGTCCTTGTAATCGCTGCAGAAGGGAT	SAMN31313357	PE-2	1e
FANCFins34PEnLGrep2	TCCCGAggatgttccaatcagtacgc	atgccgaccaaagcgccgat	GGAATCCCTTCTGCAGCACC	CTCGGAAAAGCGATCCAGGTCATCCTCGAGCTTGTCATCGTCGTCCTTGTAATCGCTGCAGAAGGGAT	SAMN31313357	PE-2	1e
EMX1ins24HDS0rep2	ATCACGaggtgaaggtgtggttccag	gccagcagcaagcagcactc	AGGGCTCCCATCACATCAAC	CTTATCGTCGTCATCCTTGTAATCGATGTGATGGGAG	SAMN31313357	PE-2	2b,c
FAM17Ains24HDS0rep2	ATCACGggtaatgaggaggcgtatgggc	gggcaaggtctgcgtaaagt	ATCTGACCTTTTCTCCACAC	CTTATCGTCGTCATCCTTGTAATCTGGAGAAAAGGTC	SAMN31313357	PE-2	2b,c
PRNPins24HDS0rep2	ATCACGgggactctgacgttctcctc	gcggttgcctccagggctgc	GAACCTTGGCTGCTGGATGC	CTTATCGTCGTCATCCTTGTAATCTCCAGCAGCCAAG	SAMN31313357	PE-2	2b,c
LSP1ins3WTrep3	AGTCAActcaagaggtccccaaatgc	ccatcacacagggaggaggt	CTGTGAGAAGGCAACACTGC	AAGCCCAGCCCCAGCCGGCATAGGTGTTGCCTTCTC	SAMN31313358	PE-3	S1b
RUNX1ins3WTrep3	AGTCAAgtgaggctgaaacagtgacc	tgcaccgaggtgaaacaagc	GCATTTTCAGGAGGAAGCGA	TATGCTGTCTGAAGCCATCGTAGCTTCCTCCTGAAAAT	SAMN31313358	PE-3	S1b
FANCFins3WTrep3	AGTCAAggatgttccaatcagtacgc	atgccgaccaaagcgccgat	GGAATCCCTTCTGCAGCACC	CTCGGAAAAGCGATCCAGGTTAGGCTGCAGAAGGGAT	SAMN31313358	PE-3	S1b
LSP1ins34ctlrep3	GTAGAGCctcaagaggtccccaaatgc	ccatcacacagggaggaggt	CTGTGAGAAGGCAACACTGC	AAGCCCAGCCCCAGCCGGCACATCCTCGAGCTTGTCATCGTCGTCCTTGTAATCGTGTTGCCTTCTC	SAMN31313358	PE-3	1b,S2a
LSP1ins34UbWTrep3	GTGAAATCctcaagaggtccccaaatgc	ccatcacacagggaggaggt	CTGTGAGAAGGCAACACTGC	AAGCCCAGCCCCAGCCGGCACATCCTCGAGCTTGTCATCGTCGTCCTTGTAATCGTGTTGCCTTCTC	SAMN31313358	PE-3	1b,S2a
LSP1ins34H04rep3	GTGGCCctcaagaggtccccaaatgc	ccatcacacagggaggaggt	CTGTGAGAAGGCAACACTGC	AAGCCCAGCCCCAGCCGGCACATCCTCGAGCTTGTCATCGTCGTCCTTGTAATCGTGTTGCCTTCTC	SAMN31313358	PE-3	1b,S2a
LSP1ins34A10rep3	TCCCGActcaagaggtccccaaatgc	ccatcacacagggaggaggt	CTGTGAGAAGGCAACACTGC	AAGCCCAGCCCCAGCCGGCACATCCTCGAGCTTGTCATCGTCGTCCTTGTAATCGTGTTGCCTTCTC	SAMN31313358	PE-3	1b,S2a
LSP1ins34A11rep3	GTCCGCActcaagaggtccccaaatgc	ccatcacacagggaggaggt	CTGTGAGAAGGCAACACTGC	AAGCCCAGCCCCAGCCGGCACATCCTCGAGCTTGTCATCGTCGTCCTTGTAATCGTGTTGCCTTCTC	SAMN31313358	PE-3	1b,S2a
LSP1ins34C08rep3	ACTGATGctcaagaggtccccaaatgc	ccatcacacagggaggaggt	CTGTGAGAAGGCAACACTGC	AAGCCCAGCCCCAGCCGGCACATCCTCGAGCTTGTCATCGTCGTCCTTGTAATCGTGTTGCCTTCTC	SAMN31313358	PE-3	1b,S2a
LSP1ins34G08rep3	ATTCCTctcaagaggtccccaaatgc	ccatcacacagggaggaggt	CTGTGAGAAGGCAACACTGC	AAGCCCAGCCCCAGCCGGCACATCCTCGAGCTTGTCATCGTCGTCCTTGTAATCGTGTTGCCTTCTC	SAMN31313358	PE-3	1b,S2a
LSP1ins34G08mutrep3	CAGGCGctcaagaggtccccaaatgc	ccatcacacagggaggaggt	CTGTGAGAAGGCAACACTGC	AAGCCCAGCCCCAGCCGGCACATCCTCGAGCTTGTCATCGTCGTCCTTGTAATCGTGTTGCCTTCTC	SAMN31313358	PE-3	1b,S2a
LSP1ins34G08wtrep3	CGGAATCctcaagaggtccccaaatgc	ccatcacacagggaggaggt	CTGTGAGAAGGCAACACTGC	AAGCCCAGCCCCAGCCGGCACATCCTCGAGCTTGTCATCGTCGTCCTTGTAATCGTGTTGCCTTCTC	SAMN31313358	PE-3	1b,S2a
FANCFins34PEnrep3	GTAGAGCggatgttccaatcagtacgc	atgccgaccaaagcgccgat	GGAATCCCTTCTGCAGCACC	CTCGGAAAAGCGATCCAGGTCATCCTCGAGCTTGTCATCGTCGTCCTTGTAATCGCTGCAGAAGGGAT	SAMN31313358	PE-3	1e
FANCFins34PEnGrep3	GTGAAATCggatgttccaatcagtacgc	atgccgaccaaagcgccgat	GGAATCCCTTCTGCAGCACC	CTCGGAAAAGCGATCCAGGTCATCCTCGAGCTTGTCATCGTCGTCCTTGTAATCGCTGCAGAAGGGAT	SAMN31313358	PE-3	1e
FANCFins34PEnPGrep3	GTGGCCggatgttccaatcagtacgc	atgccgaccaaagcgccgat	GGAATCCCTTCTGCAGCACC	CTCGGAAAAGCGATCCAGGTCATCCTCGAGCTTGTCATCGTCGTCCTTGTAATCGCTGCAGAAGGGAT	SAMN31313358	PE-3	1e
FANCFins34PEnLGrep3	TCCCGAggatgttccaatcagtacgc	atgccgaccaaagcgccgat	GGAATCCCTTCTGCAGCACC	CTCGGAAAAGCGATCCAGGTCATCCTCGAGCTTGTCATCGTCGTCCTTGTAATCGCTGCAGAAGGGAT	SAMN31313358	PE-3	1e
EMX1ins24HDS0rep3	ATCACGaggtgaaggtgtggttccag	gccagcagcaagcagcactc	AGGGCTCCCATCACATCAAC	CTTATCGTCGTCATCCTTGTAATCGATGTGATGGGAG	SAMN31313358	PE-3	2b,c
FAM17Ains24HDS0rep3	ATCACGggtaatgaggaggcgtatgggc	gggcaaggtctgcgtaaagt	ATCTGACCTTTTCTCCACAC	CTTATCGTCGTCATCCTTGTAATCTGGAGAAAAGGTC	SAMN31313358	PE-3	2b,c
PRNPins24HDS0rep3	ATCACGgggactctgacgttctcctc	gcggttgcctccagggctgc	GAACCTTGGCTGCTGGATGC	CTTATCGTCGTCATCCTTGTAATCTCCAGCAGCCAAG	SAMN31313358	PE-3	2b,c
UBE3Ains34PEnrep1	AGTCAAtcatagagacaactctgggt	ttctggccactcttatattc	CAGGGAAATACTGGAAACTC	AGTTAGGATGAGTACCTGAGCATCCTCGAGCTTGTCATCGTCGTCCTTGTAATCTTTCCAGTATTTC	SAMN31313359	PE-4	1e
UBE3Ains34PEnGrep1	AGTTCCAtcatagagacaactctgggt	ttctggccactcttatattc	CAGGGAAATACTGGAAACTC	AGTTAGGATGAGTACCTGAGCATCCTCGAGCTTGTCATCGTCGTCCTTGTAATCTTTCCAGTATTTC	SAMN31313359	PE-4	1e
UBE3Ains34PEnPGrep1	ATGTCACGtcatagagacaactctgggt	ttctggccactcttatattc	CAGGGAAATACTGGAAACTC	AGTTAGGATGAGTACCTGAGCATCCTCGAGCTTGTCATCGTCGTCCTTGTAATCTTTCCAGTATTTC	SAMN31313359	PE-4	1e
UBE3Ains34PEnLGrep1	CACCGGTtcatagagacaactctgggt	ttctggccactcttatattc	CAGGGAAATACTGGAAACTC	AGTTAGGATGAGTACCTGAGCATCCTCGAGCTTGTCATCGTCGTCCTTGTAATCTTTCCAGTATTTC	SAMN31313359	PE-4	1e
EMX1ins24HDS5rep1	ATCACGaggtgaaggtgtggttccag	gccagcagcaagcagcactc	AGGGCTCCCATCACATCAAC	CGGTTCTTATCGTCGTCATCCTTGTAATCGATGTGATGGGAG	SAMN31313359	PE-4	2b,c
FAM17Ains24HDS5rep1	ATCACGggtaatgaggaggcgtatgggc	gggcaaggtctgcgtaaagt	ATCTGACCTTTTCTCCACAC	CGGTGCTTATCGTCGTCATCCTTGTAATCTGGAGAAAAGGTC	SAMN31313359	PE-4	2b,c
PRNPins24HDS5rep1	ATCACGgggactctgacgttctcctc	gcggttgcctccagggctgc	GAACCTTGGCTGCTGGATGC	CAGCACTTATCGTCGTCATCCTTGTAATCTCCAGCAGCCAAG	SAMN31313359	PE-4	2b,c
UBE3Ains34PEnrep2	AGTCAAtcatagagacaactctgggt	ttctggccactcttatattc	CAGGGAAATACTGGAAACTC	AGTTAGGATGAGTACCTGAGCATCCTCGAGCTTGTCATCGTCGTCCTTGTAATCTTTCCAGTATTTC	SAMN31313360	PE-5	1e
UBE3Ains34PEnGrep2	AGTTCCAtcatagagacaactctgggt	ttctggccactcttatattc	CAGGGAAATACTGGAAACTC	AGTTAGGATGAGTACCTGAGCATCCTCGAGCTTGTCATCGTCGTCCTTGTAATCTTTCCAGTATTTC	SAMN31313360	PE-5	1e
UBE3Ains34PEnPGrep2	ATGTCACGtcatagagacaactctgggt	ttctggccactcttatattc	CAGGGAAATACTGGAAACTC	AGTTAGGATGAGTACCTGAGCATCCTCGAGCTTGTCATCGTCGTCCTTGTAATCTTTCCAGTATTTC	SAMN31313360	PE-5	1e
UBE3Ains34PEnLGrep2	CACCGGTtcatagagacaactctgggt	ttctggccactcttatattc	CAGGGAAATACTGGAAACTC	AGTTAGGATGAGTACCTGAGCATCCTCGAGCTTGTCATCGTCGTCCTTGTAATCTTTCCAGTATTTC	SAMN31313360	PE-5	1e
EMX1ins24HDS5rep2	ATCACGaggtgaaggtgtggttccag	gccagcagcaagcagcactc	AGGGCTCCCATCACATCAAC	CGGTTCTTATCGTCGTCATCCTTGTAATCGATGTGATGGGAG	SAMN31313360	PE-5	2b,c
FAM17Ains24HDS5rep2	ATCACGggtaatgaggaggcgtatgggc	gggcaaggtctgcgtaaagt	ATCTGACCTTTTCTCCACAC	CGGTGCTTATCGTCGTCATCCTTGTAATCTGGAGAAAAGGTC	SAMN31313360	PE-5	2b,c
PRNPins24HDS5rep2	ATCACGgggactctgacgttctcctc	gcggttgcctccagggctgc	GAACCTTGGCTGCTGGATGC	CAGCACTTATCGTCGTCATCCTTGTAATCTCCAGCAGCCAAG	SAMN31313360	PE-5	2b,c
UBE3Ains34PEnrep3	AGTCAAtcatagagacaactctgggt	ttctggccactcttatattc	CAGGGAAATACTGGAAACTC	AGTTAGGATGAGTACCTGAGCATCCTCGAGCTTGTCATCGTCGTCCTTGTAATCTTTCCAGTATTTC	SAMN31313361	PE-6	1e
UBE3Ains34PEnGrep3	AGTTCCAtcatagagacaactctgggt	ttctggccactcttatattc	CAGGGAAATACTGGAAACTC	AGTTAGGATGAGTACCTGAGCATCCTCGAGCTTGTCATCGTCGTCCTTGTAATCTTTCCAGTATTTC	SAMN31313361	PE-6	1e
UBE3Ains34PEnPGrep3	ATGTCACGtcatagagacaactctgggt	ttctggccactcttatattc	CAGGGAAATACTGGAAACTC	AGTTAGGATGAGTACCTGAGCATCCTCGAGCTTGTCATCGTCGTCCTTGTAATCTTTCCAGTATTTC	SAMN31313361	PE-6	1e
UBE3Ains34PEnLGrep3	CACCGGTtcatagagacaactctgggt	ttctggccactcttatattc	CAGGGAAATACTGGAAACTC	AGTTAGGATGAGTACCTGAGCATCCTCGAGCTTGTCATCGTCGTCCTTGTAATCTTTCCAGTATTTC	SAMN31313361	PE-6	1e
EMX1ins24HDS5rep3	ATCACGaggtgaaggtgtggttccag	gccagcagcaagcagcactc	AGGGCTCCCATCACATCAAC	CGGTTCTTATCGTCGTCATCCTTGTAATCGATGTGATGGGAG	SAMN31313361	PE-6	2b,c
FAM17Ains24HDS5rep3	ATCACGggtaatgaggaggcgtatgggc	gggcaaggtctgcgtaaagt	ATCTGACCTTTTCTCCACAC	CGGTGCTTATCGTCGTCATCCTTGTAATCTGGAGAAAAGGTC	SAMN31313361	PE-6	2b,c
PRNPins24HDS5rep3	ATCACGgggactctgacgttctcctc	gcggttgcctccagggctgc	GAACCTTGGCTGCTGGATGC	CAGCACTTATCGTCGTCATCCTTGTAATCTCCAGCAGCCAAG	SAMN31313361	PE-6	2b,c
LSP1ins18WTrep1	AGTCAActcaagaggtccccaaatgc	ccatcacacagggaggaggt	CTGTGAGAAGGCAACACTGC	AAGCCCAGCCCCAGCCGGCAATGGTGATGGTGATGATGGTGTTGCCTTCTC	SAMN31313362	PE-7	S1C
SEC61Bins18WTrep1	AGTCAAagttcccaggctaccacgta	aaccacggtctttactccac	ACTGATTGCTTTCAAAGTTC	GAGCTGTGTTCATGCCAGAAATGGTGATGGTGATGATGCTTTGAAAGCAATC	SAMN31313362	PE-7	S1C
RUNX1ins18WTrep1	AGTCAAgtgaggctgaaacagtgacc	tgcaccgaggtgaaacaagc	GCATTTTCAGGAGGAAGCGA	TATGCTGTCTGAAGCCATCGATGGTGATGGTGATGATGCTTCCTCCTGAAAAT	SAMN31313362	PE-7	S1C
FANCFins18WTrep1	AGTCAAggatgttccaatcagtacgc	atgccgaccaaagcgccgat	GGAATCCCTTCTGCAGCACC	CTCGGAAAAGCGATCCAGGTATGGTGATGGTGATGATGGCTGCAGAAGGGAT	SAMN31313362	PE-7	S1C
SHANK3-1ins34PEnrep1	AGTCAAttccagcagaagccgctgca	cagctgccgtccagctgcct	TGGCTGGAGAGCATCCACCT	GGTCGCGGTGCTCGCCTAGGCATCCTCGAGCTTGTCATCGTCGTCCTTGTAATCTGGATGCTCTCCA	SAMN31313362	PE-7	1e
SHANK3-1ins34PEnGrep1	AGTTCCAttccagcagaagccgctgca	cagctgccgtccagctgcct	TGGCTGGAGAGCATCCACCT	GGTCGCGGTGCTCGCCTAGGCATCCTCGAGCTTGTCATCGTCGTCCTTGTAATCTGGATGCTCTCCA	SAMN31313362	PE-7	1e
SHANK3-1ins34PEnPGrep1	ATGTCACGttccagcagaagccgctgca	cagctgccgtccagctgcct	TGGCTGGAGAGCATCCACCT	GGTCGCGGTGCTCGCCTAGGCATCCTCGAGCTTGTCATCGTCGTCCTTGTAATCTGGATGCTCTCCA	SAMN31313362	PE-7	1e
SHANK3-1ins34PEnLGrep1	CACCGGTttccagcagaagccgctgca	cagctgccgtccagctgcct	TGGCTGGAGAGCATCCACCT	GGTCGCGGTGCTCGCCTAGGCATCCTCGAGCTTGTCATCGTCGTCCTTGTAATCTGGATGCTCTCCA	SAMN31313362	PE-7	1e
SHANK3-2ins34PEnrep1	AGTCAActagctggtgaagcgccttc	acgtccaccacagggctcag	GTATCTCGAGTCGGTGGACG	CCAGGCCACACCCTCCACGTCATCCTCGAGCTTGTCATCGTCGTCCTTGTAATCCCACCGACTCGAG	SAMN31313362	PE-7	1e
SHANK3-2ins34PEnGrep1	AGTTCCActagctggtgaagcgccttc	acgtccaccacagggctcag	GTATCTCGAGTCGGTGGACG	CCAGGCCACACCCTCCACGTCATCCTCGAGCTTGTCATCGTCGTCCTTGTAATCCCACCGACTCGAG	SAMN31313362	PE-7	1e
SHANK3-2ins34PEnPGrep1	ATGTCACGctagctggtgaagcgccttc	acgtccaccacagggctcag	GTATCTCGAGTCGGTGGACG	CCAGGCCACACCCTCCACGTCATCCTCGAGCTTGTCATCGTCGTCCTTGTAATCCCACCGACTCGAG	SAMN31313362	PE-7	1e
SHANK3-2ins34PEnLGrep1	CACCGGTctagctggtgaagcgccttc	acgtccaccacagggctcag	GTATCTCGAGTCGGTGGACG	CCAGGCCACACCCTCCACGTCATCCTCGAGCTTGTCATCGTCGTCCTTGTAATCCCACCGACTCGAG	SAMN31313362	PE-7	1e
EMX1ins24HDS10rep1	ATCACGaggtgaaggtgtggttccag	gccagcagcaagcagcactc	AGGGCTCCCATCACATCAAC	GCCACCGGTTCTTATCGTCGTCATCCTTGTAATCGATGTGATGGGAG	SAMN31313362	PE-7	2b,c
FAM17Ains24HDS10rep1	ATCACGggtaatgaggaggcgtatgggc	gggcaaggtctgcgtaaagt	ATCTGACCTTTTCTCCACAC	GTGGCAATGCGCCACCGGTTCTTATCGTCGTCATCCTTGTAATCGATGTGATGGGAG	SAMN31313362	PE-7	2b,c
PRNPins24HDS10rep1	ATCACGgggactctgacgttctcctc	gcggttgcctccagggctgc	GAACCTTGGCTGCTGGATGC	TGTTCCGGTGCTTATCGTCGTCATCCTTGTAATCTGGAGAAAAGGTC	SAMN31313362	PE-7	2b,c
EMX1ins24HDS20rep1	GGCTACaggtgaaggtgtggttccag	gccagcagcaagcagcactc	AGGGCTCCCATCACATCAAC	GTGGCAATGCGCCACCGGTTCTTATCGTCGTCATCCTTGTAATCGATGTGATGGGAG	SAMN31313362	PE-7	2b,c
FAM17Ains24HDS20rep1	GGCTACggtaatgaggaggcgtatgggc	gggcaaggtctgcgtaaagt	ATCTGACCTTTTCTCCACAC	AGAACCAGCACTTATCGTCGTCATCCTTGTAATCTCCAGCAGCCAAG	SAMN31313362	PE-7	2b,c
PRNPins24HDS20rep1	GGCTACgggactctgacgttctcctc	gcggttgcctccagggctgc	GAACCTTGGCTGCTGGATGC	GGCCACAAAGAGAACCAGCACTTATCGTCGTCATCCTTGTAATCTCCAGCAGCCAAG	SAMN31313362	PE-7	2b,c
SEC61B-noHRins18WTrep1	CACGATGagttcccaggctaccacgta	aaccacggtctttactccac	ACTGATTGCTTTCAAAGTTC	ATGGTGATGGTGATGATGCTTTGAAAGCAATC	SAMN31313362	PE-7	S1g,S9a
SEC61B-noHRins18NHrep1	GAGTGGagttcccaggctaccacgta	aaccacggtctttactccac	ACTGATTGCTTTCAAAGTTC	ATGGTGATGGTGATGATGCTTTGAAAGCAATC	SAMN31313362	PE-7	S1g,S9b
FANCF-noHRins18WTrep1	CACGATGggatgttccaatcagtacgc	atgccgaccaaagcgccgat	GGAATCCCTTCTGCAGCACC	ATGGTGATGGTGATGATGGCTGCAGAAGGGAT	SAMN31313362	PE-7	S1g,S9f
FANCF-noHRins18NHrep1	GAGTGGggatgttccaatcagtacgc	atgccgaccaaagcgccgat	GGAATCCCTTCTGCAGCACC	ATGGTGATGGTGATGATGGCTGCAGAAGGGAT	SAMN31313362	PE-7	S1g,S9g
LSP1ins18WTrep2	AGTCAActcaagaggtccccaaatgc	ccatcacacagggaggaggt	CTGTGAGAAGGCAACACTGC	AAGCCCAGCCCCAGCCGGCAATGGTGATGGTGATGATGGTGTTGCCTTCTC	SAMN31313363	PE-8	S1C
SEC61Bins18WTrep2	AGTCAAagttcccaggctaccacgta	aaccacggtctttactccac	ACTGATTGCTTTCAAAGTTC	GAGCTGTGTTCATGCCAGAAATGGTGATGGTGATGATGCTTTGAAAGCAATC	SAMN31313363	PE-8	S1C
RUNX1ins18WTrep2	AGTCAAgtgaggctgaaacagtgacc	tgcaccgaggtgaaacaagc	GCATTTTCAGGAGGAAGCGA	TATGCTGTCTGAAGCCATCGATGGTGATGGTGATGATGCTTCCTCCTGAAAAT	SAMN31313363	PE-8	S1C
FANCFins18WTrep2	AGTCAAggatgttccaatcagtacgc	atgccgaccaaagcgccgat	GGAATCCCTTCTGCAGCACC	CTCGGAAAAGCGATCCAGGTATGGTGATGGTGATGATGGCTGCAGAAGGGAT	SAMN31313363	PE-8	S1C
SHANK3-1ins34PEnrep2	AGTCAAttccagcagaagccgctgca	cagctgccgtccagctgcct	TGGCTGGAGAGCATCCACCT	GGTCGCGGTGCTCGCCTAGGCATCCTCGAGCTTGTCATCGTCGTCCTTGTAATCTGGATGCTCTCCA	SAMN31313363	PE-8	1e
SHANK3-1ins34PEnGrep2	AGTTCCAttccagcagaagccgctgca	cagctgccgtccagctgcct	TGGCTGGAGAGCATCCACCT	GGTCGCGGTGCTCGCCTAGGCATCCTCGAGCTTGTCATCGTCGTCCTTGTAATCTGGATGCTCTCCA	SAMN31313363	PE-8	1e
SHANK3-1ins34PEnPGrep2	ATGTCACGttccagcagaagccgctgca	cagctgccgtccagctgcct	TGGCTGGAGAGCATCCACCT	GGTCGCGGTGCTCGCCTAGGCATCCTCGAGCTTGTCATCGTCGTCCTTGTAATCTGGATGCTCTCCA	SAMN31313363	PE-8	1e
SHANK3-1ins34PEnLGrep2	CACCGGTttccagcagaagccgctgca	cagctgccgtccagctgcct	TGGCTGGAGAGCATCCACCT	GGTCGCGGTGCTCGCCTAGGCATCCTCGAGCTTGTCATCGTCGTCCTTGTAATCTGGATGCTCTCCA	SAMN31313363	PE-8	1e
SHANK3-2ins34PEnrep2	AGTCAActagctggtgaagcgccttc	acgtccaccacagggctcag	GTATCTCGAGTCGGTGGACG	CCAGGCCACACCCTCCACGTCATCCTCGAGCTTGTCATCGTCGTCCTTGTAATCCCACCGACTCGAG	SAMN31313363	PE-8	1e
SHANK3-2ins34PEnGrep2	AGTTCCActagctggtgaagcgccttc	acgtccaccacagggctcag	GTATCTCGAGTCGGTGGACG	CCAGGCCACACCCTCCACGTCATCCTCGAGCTTGTCATCGTCGTCCTTGTAATCCCACCGACTCGAG	SAMN31313363	PE-8	1e
SHANK3-2ins34PEnPGrep2	ATGTCACGctagctggtgaagcgccttc	acgtccaccacagggctcag	GTATCTCGAGTCGGTGGACG	CCAGGCCACACCCTCCACGTCATCCTCGAGCTTGTCATCGTCGTCCTTGTAATCCCACCGACTCGAG	SAMN31313363	PE-8	1e
SHANK3-2ins34PEnLGrep2	CACCGGTctagctggtgaagcgccttc	acgtccaccacagggctcag	GTATCTCGAGTCGGTGGACG	CCAGGCCACACCCTCCACGTCATCCTCGAGCTTGTCATCGTCGTCCTTGTAATCCCACCGACTCGAG	SAMN31313363	PE-8	1e
EMX1ins24HDS10rep2	ATCACGaggtgaaggtgtggttccag	gccagcagcaagcagcactc	AGGGCTCCCATCACATCAAC	GCCACCGGTTCTTATCGTCGTCATCCTTGTAATCGATGTGATGGGAG	SAMN31313363	PE-8	2b,c
FAM17Ains24HDS10rep2	ATCACGggtaatgaggaggcgtatgggc	gggcaaggtctgcgtaaagt	ATCTGACCTTTTCTCCACAC	GTGGCAATGCGCCACCGGTTCTTATCGTCGTCATCCTTGTAATCGATGTGATGGGAG	SAMN31313363	PE-8	2b,c
PRNPins24HDS10rep2	ATCACGgggactctgacgttctcctc	gcggttgcctccagggctgc	GAACCTTGGCTGCTGGATGC	TGTTCCGGTGCTTATCGTCGTCATCCTTGTAATCTGGAGAAAAGGTC	SAMN31313363	PE-8	2b,c
EMX1ins24HDS20rep2	GGCTACaggtgaaggtgtggttccag	gccagcagcaagcagcactc	AGGGCTCCCATCACATCAAC	GTGGCAATGCGCCACCGGTTCTTATCGTCGTCATCCTTGTAATCGATGTGATGGGAG	SAMN31313363	PE-8	2b,c
FAM17Ains24HDS20rep2	GGCTACggtaatgaggaggcgtatgggc	gggcaaggtctgcgtaaagt	ATCTGACCTTTTCTCCACAC	AGAACCAGCACTTATCGTCGTCATCCTTGTAATCTCCAGCAGCCAAG	SAMN31313363	PE-8	2b,c
PRNPins24HDS20rep2	GGCTACgggactctgacgttctcctc	gcggttgcctccagggctgc	GAACCTTGGCTGCTGGATGC	GGCCACAAAGAGAACCAGCACTTATCGTCGTCATCCTTGTAATCTCCAGCAGCCAAG	SAMN31313363	PE-8	2b,c
SEC61B-noHRins18WTrep2	CACGATGagttcccaggctaccacgta	aaccacggtctttactccac	ACTGATTGCTTTCAAAGTTC	ATGGTGATGGTGATGATGCTTTGAAAGCAATC	SAMN31313363	PE-8	S1g,S9a
SEC61B-noHRins18NHrep2	GAGTGGagttcccaggctaccacgta	aaccacggtctttactccac	ACTGATTGCTTTCAAAGTTC	ATGGTGATGGTGATGATGCTTTGAAAGCAATC	SAMN31313363	PE-8	S1g,S9b
FANCF-noHRins18WTrep2	CACGATGggatgttccaatcagtacgc	atgccgaccaaagcgccgat	GGAATCCCTTCTGCAGCACC	ATGGTGATGGTGATGATGGCTGCAGAAGGGAT	SAMN31313363	PE-8	S1g,S9f
FANCF-noHRins18NHrep2	GAGTGGggatgttccaatcagtacgc	atgccgaccaaagcgccgat	GGAATCCCTTCTGCAGCACC	ATGGTGATGGTGATGATGGCTGCAGAAGGGAT	SAMN31313363	PE-8	S1g,S9g
LSP1ins18WTrep3	AGTCAActcaagaggtccccaaatgc	ccatcacacagggaggaggt	CTGTGAGAAGGCAACACTGC	AAGCCCAGCCCCAGCCGGCAATGGTGATGGTGATGATGGTGTTGCCTTCTC	SAMN31313364	PE-9	S1C
SEC61Bins18WTrep3	AGTCAAagttcccaggctaccacgta	aaccacggtctttactccac	ACTGATTGCTTTCAAAGTTC	GAGCTGTGTTCATGCCAGAAATGGTGATGGTGATGATGCTTTGAAAGCAATC	SAMN31313364	PE-9	S1C
RUNX1ins18WTrep3	AGTCAAgtgaggctgaaacagtgacc	tgcaccgaggtgaaacaagc	GCATTTTCAGGAGGAAGCGA	TATGCTGTCTGAAGCCATCGATGGTGATGGTGATGATGCTTCCTCCTGAAAAT	SAMN31313364	PE-9	S1C
FANCFins18WTrep3	AGTCAAggatgttccaatcagtacgc	atgccgaccaaagcgccgat	GGAATCCCTTCTGCAGCACC	CTCGGAAAAGCGATCCAGGTATGGTGATGGTGATGATGGCTGCAGAAGGGAT	SAMN31313364	PE-9	S1C
SHANK3-1ins34PEnrep3	AGTCAAttccagcagaagccgctgca	cagctgccgtccagctgcct	TGGCTGGAGAGCATCCACCT	GGTCGCGGTGCTCGCCTAGGCATCCTCGAGCTTGTCATCGTCGTCCTTGTAATCTGGATGCTCTCCA	SAMN31313364	PE-9	1e
SHANK3-1ins34PEnGrep3	AGTTCCAttccagcagaagccgctgca	cagctgccgtccagctgcct	TGGCTGGAGAGCATCCACCT	GGTCGCGGTGCTCGCCTAGGCATCCTCGAGCTTGTCATCGTCGTCCTTGTAATCTGGATGCTCTCCA	SAMN31313364	PE-9	1e
SHANK3-1ins34PEnPGrep3	ATGTCACGttccagcagaagccgctgca	cagctgccgtccagctgcct	TGGCTGGAGAGCATCCACCT	GGTCGCGGTGCTCGCCTAGGCATCCTCGAGCTTGTCATCGTCGTCCTTGTAATCTGGATGCTCTCCA	SAMN31313364	PE-9	1e
SHANK3-1ins34PEnLGrep3	CACCGGTttccagcagaagccgctgca	cagctgccgtccagctgcct	TGGCTGGAGAGCATCCACCT	GGTCGCGGTGCTCGCCTAGGCATCCTCGAGCTTGTCATCGTCGTCCTTGTAATCTGGATGCTCTCCA	SAMN31313364	PE-9	1e
SHANK3-2ins34PEnrep3	AGTCAActagctggtgaagcgccttc	acgtccaccacagggctcag	GTATCTCGAGTCGGTGGACG	CCAGGCCACACCCTCCACGTCATCCTCGAGCTTGTCATCGTCGTCCTTGTAATCCCACCGACTCGAG	SAMN31313364	PE-9	1e
SHANK3-2ins34PEnGrep3	AGTTCCActagctggtgaagcgccttc	acgtccaccacagggctcag	GTATCTCGAGTCGGTGGACG	CCAGGCCACACCCTCCACGTCATCCTCGAGCTTGTCATCGTCGTCCTTGTAATCCCACCGACTCGAG	SAMN31313364	PE-9	1e
SHANK3-2ins34PEnPGrep3	ATGTCACGctagctggtgaagcgccttc	acgtccaccacagggctcag	GTATCTCGAGTCGGTGGACG	CCAGGCCACACCCTCCACGTCATCCTCGAGCTTGTCATCGTCGTCCTTGTAATCCCACCGACTCGAG	SAMN31313364	PE-9	1e
SHANK3-2ins34PEnLGrep3	CACCGGTctagctggtgaagcgccttc	acgtccaccacagggctcag	GTATCTCGAGTCGGTGGACG	CCAGGCCACACCCTCCACGTCATCCTCGAGCTTGTCATCGTCGTCCTTGTAATCCCACCGACTCGAG	SAMN31313364	PE-9	1e
EMX1ins24HDS10rep3	ATCACGaggtgaaggtgtggttccag	gccagcagcaagcagcactc	AGGGCTCCCATCACATCAAC	GCCACCGGTTCTTATCGTCGTCATCCTTGTAATCGATGTGATGGGAG	SAMN31313364	PE-9	2b,c
FAM17Ains24HDS10rep3	ATCACGggtaatgaggaggcgtatgggc	gggcaaggtctgcgtaaagt	ATCTGACCTTTTCTCCACAC	GTGGCAATGCGCCACCGGTTCTTATCGTCGTCATCCTTGTAATCGATGTGATGGGAG	SAMN31313364	PE-9	2b,c
PRNPins24HDS10rep3	ATCACGgggactctgacgttctcctc	gcggttgcctccagggctgc	GAACCTTGGCTGCTGGATGC	TGTTCCGGTGCTTATCGTCGTCATCCTTGTAATCTGGAGAAAAGGTC	SAMN31313364	PE-9	2b,c
EMX1ins24HDS20rep3	GGCTACaggtgaaggtgtggttccag	gccagcagcaagcagcactc	AGGGCTCCCATCACATCAAC	GTGGCAATGCGCCACCGGTTCTTATCGTCGTCATCCTTGTAATCGATGTGATGGGAG	SAMN31313364	PE-9	2b,c
FAM17Ains24HDS20rep3	GGCTACggtaatgaggaggcgtatgggc	gggcaaggtctgcgtaaagt	ATCTGACCTTTTCTCCACAC	AGAACCAGCACTTATCGTCGTCATCCTTGTAATCTCCAGCAGCCAAG	SAMN31313364	PE-9	2b,c
PRNPins24HDS20rep3	GGCTACgggactctgacgttctcctc	gcggttgcctccagggctgc	GAACCTTGGCTGCTGGATGC	GGCCACAAAGAGAACCAGCACTTATCGTCGTCATCCTTGTAATCTCCAGCAGCCAAG	SAMN31313364	PE-9	2b,c
SEC61B-noHRins18WTrep3	CACGATGagttcccaggctaccacgta	aaccacggtctttactccac	ACTGATTGCTTTCAAAGTTC	ATGGTGATGGTGATGATGCTTTGAAAGCAATC	SAMN31313364	PE-9	S1g,S9a
SEC61B-noHRins18NHrep3	GAGTGGagttcccaggctaccacgta	aaccacggtctttactccac	ACTGATTGCTTTCAAAGTTC	ATGGTGATGGTGATGATGCTTTGAAAGCAATC	SAMN31313364	PE-9	S1g,S9b
FANCF-noHRins18WTrep3	CACGATGggatgttccaatcagtacgc	atgccgaccaaagcgccgat	GGAATCCCTTCTGCAGCACC	ATGGTGATGGTGATGATGGCTGCAGAAGGGAT	SAMN31313364	PE-9	S1g,S9f
FANCF-noHRins18NHrep3	GAGTGGggatgttccaatcagtacgc	atgccgaccaaagcgccgat	GGAATCCCTTCTGCAGCACC	ATGGTGATGGTGATGATGGCTGCAGAAGGGAT	SAMN31313364	PE-9	S1g,S9g
EMX1ins24HDS15rep1	ATCACGaggtgaaggtgtggttccag	gccagcagcaagcagcactc	AGGGCTCCCATCACATCAAC	AATGCGCCACCGGTTCTTATCGTCGTCATCCTTGTAATCGATGTGATGGGAG	SAMN31313365	PE-10	2b,c
FAM17Ains24HDS15rep1	ATCACGggtaatgaggaggcgtatgggc	gggcaaggtctgcgtaaagt	ATCTGACCTTTTCTCCACAC	GCTTCGTGGCAATGCGCCACCGGTTCTTATCGTCGTCATCCTTGTAATCGATGTGATGGGAG	SAMN31313365	PE-10	2b,c
PRNPins24HDS15rep1	ATCACGgggactctgacgttctcctc	gcggttgcctccagggctgc	GAACCTTGGCTGCTGGATGC	GTAATTGTTCCGGTGCTTATCGTCGTCATCCTTGTAATCTGGAGAAAAGGTC	SAMN31313365	PE-10	2b,c
EMX1ins24HDS25rep1	GGCTACaggtgaaggtgtggttccag	gccagcagcaagcagcactc	AGGGCTCCCATCACATCAAC	TTAGCAGTATGTAATTGTTCCGGTGCTTATCGTCGTCATCCTTGTAATCTGGAGAAAAGGTC	SAMN31313365	PE-10	2b,c
FAM17Ains24HDS25rep1	GGCTACggtaatgaggaggcgtatgggc	gggcaaggtctgcgtaaagt	ATCTGACCTTTTCTCCACAC	CAAAGAGAACCAGCACTTATCGTCGTCATCCTTGTAATCTCCAGCAGCCAAG	SAMN31313365	PE-10	2b,c
PRNPins24HDS25rep1	GGCTACgggactctgacgttctcctc	gcggttgcctccagggctgc	GAACCTTGGCTGCTGGATGC	CATGTGGCCACAAAGAGAACCAGCACTTATCGTCGTCATCCTTGTAATCTCCAGCAGCCAAG	SAMN31313365	PE-10	2b,c
EMX1ins24HDS15rep2	ATCACGaggtgaaggtgtggttccag	gccagcagcaagcagcactc	AGGGCTCCCATCACATCAAC	AATGCGCCACCGGTTCTTATCGTCGTCATCCTTGTAATCGATGTGATGGGAG	SAMN31313366	PE-11	2b,c
FAM17Ains24HDS15rep2	ATCACGggtaatgaggaggcgtatgggc	gggcaaggtctgcgtaaagt	ATCTGACCTTTTCTCCACAC	GCTTCGTGGCAATGCGCCACCGGTTCTTATCGTCGTCATCCTTGTAATCGATGTGATGGGAG	SAMN31313366	PE-11	2b,c
PRNPins24HDS15rep2	ATCACGgggactctgacgttctcctc	gcggttgcctccagggctgc	GAACCTTGGCTGCTGGATGC	GTAATTGTTCCGGTGCTTATCGTCGTCATCCTTGTAATCTGGAGAAAAGGTC	SAMN31313366	PE-11	2b,c
EMX1ins24HDS25rep2	GGCTACaggtgaaggtgtggttccag	gccagcagcaagcagcactc	AGGGCTCCCATCACATCAAC	TTAGCAGTATGTAATTGTTCCGGTGCTTATCGTCGTCATCCTTGTAATCTGGAGAAAAGGTC	SAMN31313366	PE-11	2b,c
FAM17Ains24HDS25rep2	GGCTACggtaatgaggaggcgtatgggc	gggcaaggtctgcgtaaagt	ATCTGACCTTTTCTCCACAC	CAAAGAGAACCAGCACTTATCGTCGTCATCCTTGTAATCTCCAGCAGCCAAG	SAMN31313366	PE-11	2b,c
PRNPins24HDS25rep2	GGCTACgggactctgacgttctcctc	gcggttgcctccagggctgc	GAACCTTGGCTGCTGGATGC	CATGTGGCCACAAAGAGAACCAGCACTTATCGTCGTCATCCTTGTAATCTCCAGCAGCCAAG	SAMN31313366	PE-11	2b,c
EMX1ins24HDS15rep3	ATCACGaggtgaaggtgtggttccag	gccagcagcaagcagcactc	AGGGCTCCCATCACATCAAC	AATGCGCCACCGGTTCTTATCGTCGTCATCCTTGTAATCGATGTGATGGGAG	SAMN31313367	PE-12	2b,c
FAM17Ains24HDS15rep3	ATCACGggtaatgaggaggcgtatgggc	gggcaaggtctgcgtaaagt	ATCTGACCTTTTCTCCACAC	GCTTCGTGGCAATGCGCCACCGGTTCTTATCGTCGTCATCCTTGTAATCGATGTGATGGGAG	SAMN31313367	PE-12	2b,c
PRNPins24HDS15rep3	ATCACGgggactctgacgttctcctc	gcggttgcctccagggctgc	GAACCTTGGCTGCTGGATGC	GTAATTGTTCCGGTGCTTATCGTCGTCATCCTTGTAATCTGGAGAAAAGGTC	SAMN31313367	PE-12	2b,c
EMX1ins24HDS25rep3	GGCTACaggtgaaggtgtggttccag	gccagcagcaagcagcactc	AGGGCTCCCATCACATCAAC	TTAGCAGTATGTAATTGTTCCGGTGCTTATCGTCGTCATCCTTGTAATCTGGAGAAAAGGTC	SAMN31313367	PE-12	2b,c
FAM17Ains24HDS25rep3	GGCTACggtaatgaggaggcgtatgggc	gggcaaggtctgcgtaaagt	ATCTGACCTTTTCTCCACAC	CAAAGAGAACCAGCACTTATCGTCGTCATCCTTGTAATCTCCAGCAGCCAAG	SAMN31313367	PE-12	2b,c
PRNPins24HDS25rep3	GGCTACgggactctgacgttctcctc	gcggttgcctccagggctgc	GAACCTTGGCTGCTGGATGC	CATGTGGCCACAAAGAGAACCAGCACTTATCGTCGTCATCCTTGTAATCTCCAGCAGCCAAG	SAMN31313367	PE-12	2b,c
LSPins18ssDNA1	AGTCAActcaagaggtccccaaatgc	CCGCGAGAAAGGAGACTGTG	CTGTGAGAAGGCAACACTGC	/	SAMN31313383	1-UPEN-1	S5a
LSPins18ssDNA2	AGTTCCActcaagaggtccccaaatgc	CCGCGAGAAAGGAGACTGTG	CTGTGAGAAGGCAACACTGC	/	SAMN31313383	1-UPEN-1	S5a
LSPins18peg	ATGTCACGctcaagaggtccccaaatgc	CCGCGAGAAAGGAGACTGTG	CTGTGAGAAGGCAACACTGC	AAGCCCAGCCCCAGCCGGCAATGGTGATGGTGATGATGGTGTTGCCTTCTC	SAMN31313383	1-UPEN-1	S5a
LSPins18PE2	CACCGGTctcaagaggtccccaaatgc	CCGCGAGAAAGGAGACTGTG	CTGTGAGAAGGCAACACTGC	AAGCCCAGCCCCAGCCGGCAATGGTGATGGTGATGATGGTGTTGCCTTCTC	SAMN31313383	1-UPEN-1	S5a
LSPins18PEn	GTAGAGCctcaagaggtccccaaatgc	CCGCGAGAAAGGAGACTGTG	CTGTGAGAAGGCAACACTGC	AAGCCCAGCCCCAGCCGGCAATGGTGATGGTGATGATGGTGTTGCCTTCTC	SAMN31313383	1-UPEN-1	S5a
LSPins18uPEn	GTGAAATCctcaagaggtccccaaatgc	CCGCGAGAAAGGAGACTGTG	CTGTGAGAAGGCAACACTGC	AAGCCCAGCCCCAGCCGGCAATGGTGATGGTGATGATGGTGTTGCCTTCTC	SAMN31313383	1-UPEN-1	S5a
CDKL5insPE2	cttcagaaggcccagggacaaag	ctggtactgggctccgcaattt	GAGGGACTCCTAGAGGACTG	ATATTGACACAATTCCCCAGGATTACAAGGACGACGATGACAAGTCCTCTAGGAGTC	SAMN31313383	1-UPEN-1	5a
CXCR4insPE2	tgaaaaggtggtctatgttggc	cagcttggagatgataatgc	CAACCACCCACAAGTCATTG	TATCTGTGACCGCTTCTACCGATTACAAGGACGACGATGACAAGCTCGAGGATGTGACTTGTGGGTGGT	SAMN31313383	1-UPEN-1	5b
DNMT1insPE2	tacgttaatgtttcctgatggtcc	cacaacagcttcatgtcagcc	GATTCCTGGTGCCAGAAACA	AGTTCTGCCCTCCCGTCACCACATCCTCGAGCTTGTCATTCTGGCACCAGG	SAMN31313383	1-UPEN-1	5c
RNF2insPE2	gaccatagcacttcccttcc	ttagccaacatacagaagtcagg	GTCATCTTAGTCATTACCTG	ATATGAGTTACAACGAACACGATTACAAGGACGACGATGACAAGCTCGAGGATGTGCCGTAATGACTAAGATG	SAMN31313383	1-UPEN-1	5d
CDKL5insPE3	AGTCAActtcagaaggcccagggacaaag	ctggtactgggctccgcaattt	GAGGGACTCCTAGAGGACTG	ATATTGACACAATTCCCCAGGATTACAAGGACGACGATGACAAGTCCTCTAGGAGTC	SAMN31313383	1-UPEN-1	5a
CXCR4insPE3	AGTCAAtgaaaaggtggtctatgttggc	cagcttggagatgataatgc	CAACCACCCACAAGTCATTG	TATCTGTGACCGCTTCTACCGATTACAAGGACGACGATGACAAGCTCGAGGATGTGACTTGTGGGTGGT	SAMN31313383	1-UPEN-1	5b
DNMT1insPE3	AGTCAAtacgttaatgtttcctgatggtcc	cacaacagcttcatgtcagcc	GATTCCTGGTGCCAGAAACA	AGTTCTGCCCTCCCGTCACCACATCCTCGAGCTTGTCATTCTGGCACCAGG	SAMN31313383	1-UPEN-1	5c
RNF2insPE3	AGTCAAgaccatagcacttcccttcc	ttagccaacatacagaagtcagg	GTCATCTTAGTCATTACCTG	ATATGAGTTACAACGAACACGATTACAAGGACGACGATGACAAGCTCGAGGATGTGCCGTAATGACTAAGATG	SAMN31313383	1-UPEN-1	5d
CDKL5insPE5	AGTTCCActtcagaaggcccagggacaaag	ctggtactgggctccgcaattt	GAGGGACTCCTAGAGGACTG	ATATTGACACAATTCCCCAGGATTACAAGGACGACGATGACAAGTCCTCTAGGAGTC	SAMN31313383	1-UPEN-1	5a
CXCR4insPE5	AGTTCCAtgaaaaggtggtctatgttggc	cagcttggagatgataatgc	CAACCACCCACAAGTCATTG	TATCTGTGACCGCTTCTACCGATTACAAGGACGACGATGACAAGCTCGAGGATGTGACTTGTGGGTGGT	SAMN31313383	1-UPEN-1	5b
DNMT1insPE5	AGTTCCAtacgttaatgtttcctgatggtcc	cacaacagcttcatgtcagcc	GATTCCTGGTGCCAGAAACA	AGTTCTGCCCTCCCGTCACCACATCCTCGAGCTTGTCATTCTGGCACCAGG	SAMN31313383	1-UPEN-1	5c
RNF2insPE5	AGTTCCAgaccatagcacttcccttcc	ttagccaacatacagaagtcagg	GTCATCTTAGTCATTACCTG	ATATGAGTTACAACGAACACGATTACAAGGACGACGATGACAAGCTCGAGGATGTGCCGTAATGACTAAGATG	SAMN31313383	1-UPEN-1	5d
CDKL5insuPEn	ATGTCACGcttcagaaggcccagggacaaag	ctggtactgggctccgcaattt	GAGGGACTCCTAGAGGACTG	ATATTGACACAATTCCCCAGGATTACAAGGACGACGATGACAAGTCCTCTAGGAGTC	SAMN31313383	1-UPEN-1	5a
CXCR4insuPEn	ATGTCACGtgaaaaggtggtctatgttggc	cagcttggagatgataatgc	CAACCACCCACAAGTCATTG	TATCTGTGACCGCTTCTACCGATTACAAGGACGACGATGACAAGCTCGAGGATGTGACTTGTGGGTGGT	SAMN31313383	1-UPEN-1	5b
DNMT1insuPEn	ATGTCACGtacgttaatgtttcctgatggtcc	cacaacagcttcatgtcagcc	GATTCCTGGTGCCAGAAACA	AGTTCTGCCCTCCCGTCACCACATCCTCGAGCTTGTCATTCTGGCACCAGG	SAMN31313383	1-UPEN-1	5c
RNF2insuPEn	ATGTCACGgaccatagcacttcccttcc	ttagccaacatacagaagtcagg	GTCATCTTAGTCATTACCTG	ATATGAGTTACAACGAACACGATTACAAGGACGACGATGACAAGCTCGAGGATGTGCCGTAATGACTAAGATG	SAMN31313383	1-UPEN-1	5d
LSPins18ssDNA1	AGTCAActcaagaggtccccaaatgc	CCGCGAGAAAGGAGACTGTG	CTGTGAGAAGGCAACACTGC	/	SAMN31313384	2-UPEN--2	S5a
LSPins18ssDNA2	AGTTCCActcaagaggtccccaaatgc	CCGCGAGAAAGGAGACTGTG	CTGTGAGAAGGCAACACTGC	/	SAMN31313384	2-UPEN--2	S5a
LSPins18peg	ATGTCACGctcaagaggtccccaaatgc	CCGCGAGAAAGGAGACTGTG	CTGTGAGAAGGCAACACTGC	AAGCCCAGCCCCAGCCGGCAATGGTGATGGTGATGATGGTGTTGCCTTCTC	SAMN31313384	2-UPEN--2	S5a
LSPins18PE2	CACCGGTctcaagaggtccccaaatgc	CCGCGAGAAAGGAGACTGTG	CTGTGAGAAGGCAACACTGC	AAGCCCAGCCCCAGCCGGCAATGGTGATGGTGATGATGGTGTTGCCTTCTC	SAMN31313384	2-UPEN--2	S5a
LSPins18PEn	GTAGAGCctcaagaggtccccaaatgc	CCGCGAGAAAGGAGACTGTG	CTGTGAGAAGGCAACACTGC	AAGCCCAGCCCCAGCCGGCAATGGTGATGGTGATGATGGTGTTGCCTTCTC	SAMN31313384	2-UPEN--2	S5a
LSPins18uPEn	GTGAAATCctcaagaggtccccaaatgc	CCGCGAGAAAGGAGACTGTG	CTGTGAGAAGGCAACACTGC	AAGCCCAGCCCCAGCCGGCAATGGTGATGGTGATGATGGTGTTGCCTTCTC	SAMN31313384	2-UPEN--2	S5a
CDKL5insPE2	cttcagaaggcccagggacaaag	ctggtactgggctccgcaattt	GAGGGACTCCTAGAGGACTG	ATATTGACACAATTCCCCAGGATTACAAGGACGACGATGACAAGTCCTCTAGGAGTC	SAMN31313384	2-UPEN--2	5a
CXCR4insPE2	tgaaaaggtggtctatgttggc	cagcttggagatgataatgc	CAACCACCCACAAGTCATTG	TATCTGTGACCGCTTCTACCGATTACAAGGACGACGATGACAAGCTCGAGGATGTGACTTGTGGGTGGT	SAMN31313384	2-UPEN--2	5b
DNMT1insPE2	tacgttaatgtttcctgatggtcc	cacaacagcttcatgtcagcc	GATTCCTGGTGCCAGAAACA	AGTTCTGCCCTCCCGTCACCACATCCTCGAGCTTGTCATTCTGGCACCAGG	SAMN31313384	2-UPEN--2	5c
RNF2insPE2	gaccatagcacttcccttcc	ttagccaacatacagaagtcagg	GTCATCTTAGTCATTACCTG	ATATGAGTTACAACGAACACGATTACAAGGACGACGATGACAAGCTCGAGGATGTGCCGTAATGACTAAGATG	SAMN31313384	2-UPEN--2	5d
CDKL5insPE3	AGTCAActtcagaaggcccagggacaaag	ctggtactgggctccgcaattt	GAGGGACTCCTAGAGGACTG	ATATTGACACAATTCCCCAGGATTACAAGGACGACGATGACAAGTCCTCTAGGAGTC	SAMN31313384	2-UPEN--2	5a
CXCR4insPE3	AGTCAAtgaaaaggtggtctatgttggc	cagcttggagatgataatgc	CAACCACCCACAAGTCATTG	TATCTGTGACCGCTTCTACCGATTACAAGGACGACGATGACAAGCTCGAGGATGTGACTTGTGGGTGGT	SAMN31313384	2-UPEN--2	5b
DNMT1insPE3	AGTCAAtacgttaatgtttcctgatggtcc	cacaacagcttcatgtcagcc	GATTCCTGGTGCCAGAAACA	AGTTCTGCCCTCCCGTCACCACATCCTCGAGCTTGTCATTCTGGCACCAGG	SAMN31313384	2-UPEN--2	5c
RNF2insPE3	AGTCAAgaccatagcacttcccttcc	ttagccaacatacagaagtcagg	GTCATCTTAGTCATTACCTG	ATATGAGTTACAACGAACACGATTACAAGGACGACGATGACAAGCTCGAGGATGTGCCGTAATGACTAAGATG	SAMN31313384	2-UPEN--2	5d
CDKL5insPE5	AGTTCCActtcagaaggcccagggacaaag	ctggtactgggctccgcaattt	GAGGGACTCCTAGAGGACTG	ATATTGACACAATTCCCCAGGATTACAAGGACGACGATGACAAGTCCTCTAGGAGTC	SAMN31313384	2-UPEN--2	5a
CXCR4insPE5	AGTTCCAtgaaaaggtggtctatgttggc	cagcttggagatgataatgc	CAACCACCCACAAGTCATTG	TATCTGTGACCGCTTCTACCGATTACAAGGACGACGATGACAAGCTCGAGGATGTGACTTGTGGGTGGT	SAMN31313384	2-UPEN--2	5b
DNMT1insPE5	AGTTCCAtacgttaatgtttcctgatggtcc	cacaacagcttcatgtcagcc	GATTCCTGGTGCCAGAAACA	AGTTCTGCCCTCCCGTCACCACATCCTCGAGCTTGTCATTCTGGCACCAGG	SAMN31313384	2-UPEN--2	5c
RNF2insPE5	AGTTCCAgaccatagcacttcccttcc	ttagccaacatacagaagtcagg	GTCATCTTAGTCATTACCTG	ATATGAGTTACAACGAACACGATTACAAGGACGACGATGACAAGCTCGAGGATGTGCCGTAATGACTAAGATG	SAMN31313384	2-UPEN--2	5d
CDKL5insuPEn	ATGTCACGcttcagaaggcccagggacaaag	ctggtactgggctccgcaattt	GAGGGACTCCTAGAGGACTG	ATATTGACACAATTCCCCAGGATTACAAGGACGACGATGACAAGTCCTCTAGGAGTC	SAMN31313384	2-UPEN--2	5a
CXCR4insuPEn	ATGTCACGtgaaaaggtggtctatgttggc	cagcttggagatgataatgc	CAACCACCCACAAGTCATTG	TATCTGTGACCGCTTCTACCGATTACAAGGACGACGATGACAAGCTCGAGGATGTGACTTGTGGGTGGT	SAMN31313384	2-UPEN--2	5b
DNMT1insuPEn	ATGTCACGtacgttaatgtttcctgatggtcc	cacaacagcttcatgtcagcc	GATTCCTGGTGCCAGAAACA	AGTTCTGCCCTCCCGTCACCACATCCTCGAGCTTGTCATTCTGGCACCAGG	SAMN31313384	2-UPEN--2	5c
RNF2insuPEn	ATGTCACGgaccatagcacttcccttcc	ttagccaacatacagaagtcagg	GTCATCTTAGTCATTACCTG	ATATGAGTTACAACGAACACGATTACAAGGACGACGATGACAAGCTCGAGGATGTGCCGTAATGACTAAGATG	SAMN31313384	2-UPEN--2	5d
LSPins18ssDNA1	AGTCAActcaagaggtccccaaatgc	CCGCGAGAAAGGAGACTGTG	CTGTGAGAAGGCAACACTGC	/	SAMN31313385	3-UPEN-3	S5a
LSPins18ssDNA2	AGTTCCActcaagaggtccccaaatgc	CCGCGAGAAAGGAGACTGTG	CTGTGAGAAGGCAACACTGC	/	SAMN31313385	3-UPEN-3	S5a
LSPins18peg	ATGTCACGctcaagaggtccccaaatgc	CCGCGAGAAAGGAGACTGTG	CTGTGAGAAGGCAACACTGC	AAGCCCAGCCCCAGCCGGCAATGGTGATGGTGATGATGGTGTTGCCTTCTC	SAMN31313385	3-UPEN-3	S5a
LSPins18PE2	CACCGGTctcaagaggtccccaaatgc	CCGCGAGAAAGGAGACTGTG	CTGTGAGAAGGCAACACTGC	AAGCCCAGCCCCAGCCGGCAATGGTGATGGTGATGATGGTGTTGCCTTCTC	SAMN31313385	3-UPEN-3	S5a
LSPins18PEn	GTAGAGCctcaagaggtccccaaatgc	CCGCGAGAAAGGAGACTGTG	CTGTGAGAAGGCAACACTGC	AAGCCCAGCCCCAGCCGGCAATGGTGATGGTGATGATGGTGTTGCCTTCTC	SAMN31313385	3-UPEN-3	S5a
LSPins18uPEn	GTGAAATCctcaagaggtccccaaatgc	CCGCGAGAAAGGAGACTGTG	CTGTGAGAAGGCAACACTGC	AAGCCCAGCCCCAGCCGGCAATGGTGATGGTGATGATGGTGTTGCCTTCTC	SAMN31313385	3-UPEN-3	S5a
CDKL5insPE2	cttcagaaggcccagggacaaag	ctggtactgggctccgcaattt	GAGGGACTCCTAGAGGACTG	ATATTGACACAATTCCCCAGGATTACAAGGACGACGATGACAAGTCCTCTAGGAGTC	SAMN31313385	3-UPEN-3	5a
CXCR4insPE2	tgaaaaggtggtctatgttggc	cagcttggagatgataatgc	CAACCACCCACAAGTCATTG	TATCTGTGACCGCTTCTACCGATTACAAGGACGACGATGACAAGCTCGAGGATGTGACTTGTGGGTGGT	SAMN31313385	3-UPEN-3	5b
DNMT1insPE2	tacgttaatgtttcctgatggtcc	cacaacagcttcatgtcagcc	GATTCCTGGTGCCAGAAACA	AGTTCTGCCCTCCCGTCACCACATCCTCGAGCTTGTCATTCTGGCACCAGG	SAMN31313385	3-UPEN-3	5c
RNF2insPE2	gaccatagcacttcccttcc	ttagccaacatacagaagtcagg	GTCATCTTAGTCATTACCTG	ATATGAGTTACAACGAACACGATTACAAGGACGACGATGACAAGCTCGAGGATGTGCCGTAATGACTAAGATG	SAMN31313385	3-UPEN-3	5d
CDKL5insPE3	AGTCAActtcagaaggcccagggacaaag	ctggtactgggctccgcaattt	GAGGGACTCCTAGAGGACTG	ATATTGACACAATTCCCCAGGATTACAAGGACGACGATGACAAGTCCTCTAGGAGTC	SAMN31313385	3-UPEN-3	5a
CXCR4insPE3	AGTCAAtgaaaaggtggtctatgttggc	cagcttggagatgataatgc	CAACCACCCACAAGTCATTG	TATCTGTGACCGCTTCTACCGATTACAAGGACGACGATGACAAGCTCGAGGATGTGACTTGTGGGTGGT	SAMN31313385	3-UPEN-3	5b
DNMT1insPE3	AGTCAAtacgttaatgtttcctgatggtcc	cacaacagcttcatgtcagcc	GATTCCTGGTGCCAGAAACA	AGTTCTGCCCTCCCGTCACCACATCCTCGAGCTTGTCATTCTGGCACCAGG	SAMN31313385	3-UPEN-3	5c
RNF2insPE3	AGTCAAgaccatagcacttcccttcc	ttagccaacatacagaagtcagg	GTCATCTTAGTCATTACCTG	ATATGAGTTACAACGAACACGATTACAAGGACGACGATGACAAGCTCGAGGATGTGCCGTAATGACTAAGATG	SAMN31313385	3-UPEN-3	5d
CDKL5insPE5	AGTTCCActtcagaaggcccagggacaaag	ctggtactgggctccgcaattt	GAGGGACTCCTAGAGGACTG	ATATTGACACAATTCCCCAGGATTACAAGGACGACGATGACAAGTCCTCTAGGAGTC	SAMN31313385	3-UPEN-3	5a
CXCR4insPE5	AGTTCCAtgaaaaggtggtctatgttggc	cagcttggagatgataatgc	CAACCACCCACAAGTCATTG	TATCTGTGACCGCTTCTACCGATTACAAGGACGACGATGACAAGCTCGAGGATGTGACTTGTGGGTGGT	SAMN31313385	3-UPEN-3	5b
DNMT1insPE5	AGTTCCAtacgttaatgtttcctgatggtcc	cacaacagcttcatgtcagcc	GATTCCTGGTGCCAGAAACA	AGTTCTGCCCTCCCGTCACCACATCCTCGAGCTTGTCATTCTGGCACCAGG	SAMN31313385	3-UPEN-3	5c
RNF2insPE5	AGTTCCAgaccatagcacttcccttcc	ttagccaacatacagaagtcagg	GTCATCTTAGTCATTACCTG	ATATGAGTTACAACGAACACGATTACAAGGACGACGATGACAAGCTCGAGGATGTGCCGTAATGACTAAGATG	SAMN31313385	3-UPEN-3	5d
CDKL5insuPEn	ATGTCACGcttcagaaggcccagggacaaag	ctggtactgggctccgcaattt	GAGGGACTCCTAGAGGACTG	ATATTGACACAATTCCCCAGGATTACAAGGACGACGATGACAAGTCCTCTAGGAGTC	SAMN31313385	3-UPEN-3	5a
CXCR4insuPEn	ATGTCACGtgaaaaggtggtctatgttggc	cagcttggagatgataatgc	CAACCACCCACAAGTCATTG	TATCTGTGACCGCTTCTACCGATTACAAGGACGACGATGACAAGCTCGAGGATGTGACTTGTGGGTGGT	SAMN31313385	3-UPEN-3	5b
DNMT1insuPEn	ATGTCACGtacgttaatgtttcctgatggtcc	cacaacagcttcatgtcagcc	GATTCCTGGTGCCAGAAACA	AGTTCTGCCCTCCCGTCACCACATCCTCGAGCTTGTCATTCTGGCACCAGG	SAMN31313385	3-UPEN-3	5c
RNF2insuPEn	ATGTCACGgaccatagcacttcccttcc	ttagccaacatacagaagtcagg	GTCATCTTAGTCATTACCTG	ATATGAGTTACAACGAACACGATTACAAGGACGACGATGACAAGCTCGAGGATGTGCCGTAATGACTAAGATG	SAMN31313385	3-UPEN-3	5d
SECins18ssDNA1	AGTCAAagttcccaggctaccacgta	aaccacggtctttactccac	ACTGATTGCTTTCAAAGTTC	/	SAMN31313386	4-UPEN-4	S5b
SECins18ssDNA2	AGTTCCAagttcccaggctaccacgta	aaccacggtctttactccac	ACTGATTGCTTTCAAAGTTC	/	SAMN31313386	4-UPEN-4	S5b
SECins18peg	ATGTCACGagttcccaggctaccacgta	aaccacggtctttactccac	ACTGATTGCTTTCAAAGTTC	GAGCTGTGTTCATGCCAGAAATGGTGATGGTGATGATGCTTTGAAAGCAATC	SAMN31313386	4-UPEN-4	S5b
SECins18PE2	CACCGGTagttcccaggctaccacgta	aaccacggtctttactccac	ACTGATTGCTTTCAAAGTTC	GAGCTGTGTTCATGCCAGAAATGGTGATGGTGATGATGCTTTGAAAGCAATC	SAMN31313386	4-UPEN-4	S5b
SECins18PEn	GTAGAGCagttcccaggctaccacgta	aaccacggtctttactccac	ACTGATTGCTTTCAAAGTTC	GAGCTGTGTTCATGCCAGAAATGGTGATGGTGATGATGCTTTGAAAGCAATC	SAMN31313386	4-UPEN-4	S5b,S8a
SECins18uPEn	GTGAAATCagttcccaggctaccacgta	aaccacggtctttactccac	ACTGATTGCTTTCAAAGTTC	GAGCTGTGTTCATGCCAGAAATGGTGATGGTGATGATGCTTTGAAAGCAATC	SAMN31313386	4-UPEN-4	S5b,S8b
CDKL5delPE2	cttcagaaggcccagggacaaag	ctggtactgggctccgcaattt	GAGGGACTCCTAGAGGACTG	GCAGAGTCGGCATAGCTATACAGTCCTCTAGGAGTC	SAMN31313386	4-UPEN-4	5a
CXCR4delPE2	tgaaaaggtggtctatgttggc	cagcttggagatgataatgc	CAACCACCCACAAGTCATTG	GATGACAGATATATCTGTGAAATGACTTGTGGGTGGT	SAMN31313386	4-UPEN-4	5b
DNMT1delPE2	tacgttaatgtttcctgatggtcc	cacaacagcttcatgtcagcc	GATTCCTGGTGCCAGAAACA	GGAGGAAGCTGCTAAGGACTTTCTGGCACCAGG	SAMN31313386	4-UPEN-4	5c
RNF2delPE2	gaccatagcacttcccttcc	ttagccaacatacagaagtcagg	GTCATCTTAGTCATTACCTG	ACGGAACTCAACCATTAAGCGTAATGACTAAGATG	SAMN31313386	4-UPEN-4	5d
CDKL5delPE3	AGTCAActtcagaaggcccagggacaaag	ctggtactgggctccgcaattt	GAGGGACTCCTAGAGGACTG	GCAGAGTCGGCATAGCTATACAGTCCTCTAGGAGTC	SAMN31313386	4-UPEN-4	5a
CXCR4delPE3	AGTCAAtgaaaaggtggtctatgttggc	cagcttggagatgataatgc	CAACCACCCACAAGTCATTG	GATGACAGATATATCTGTGAAATGACTTGTGGGTGGT	SAMN31313386	4-UPEN-4	5b
DNMT1delPE3	AGTCAAtacgttaatgtttcctgatggtcc	cacaacagcttcatgtcagcc	GATTCCTGGTGCCAGAAACA	GGAGGAAGCTGCTAAGGACTTTCTGGCACCAGG	SAMN31313386	4-UPEN-4	5c
RNF2delPE3	AGTCAAgaccatagcacttcccttcc	ttagccaacatacagaagtcagg	GTCATCTTAGTCATTACCTG	ACGGAACTCAACCATTAAGCGTAATGACTAAGATG	SAMN31313386	4-UPEN-4	5d
CDKL5delPE5	AGTTCCActtcagaaggcccagggacaaag	ctggtactgggctccgcaattt	GAGGGACTCCTAGAGGACTG	GCAGAGTCGGCATAGCTATACAGTCCTCTAGGAGTC	SAMN31313386	4-UPEN-4	5a
CXCR4delPE5	AGTTCCAtgaaaaggtggtctatgttggc	cagcttggagatgataatgc	CAACCACCCACAAGTCATTG	GATGACAGATATATCTGTGAAATGACTTGTGGGTGGT	SAMN31313386	4-UPEN-4	5b
DNMT1delPE5	AGTTCCAtacgttaatgtttcctgatggtcc	cacaacagcttcatgtcagcc	GATTCCTGGTGCCAGAAACA	GGAGGAAGCTGCTAAGGACTTTCTGGCACCAGG	SAMN31313386	4-UPEN-4	5c
RNF2delPE5	AGTTCCAgaccatagcacttcccttcc	ttagccaacatacagaagtcagg	GTCATCTTAGTCATTACCTG	ACGGAACTCAACCATTAAGCGTAATGACTAAGATG	SAMN31313386	4-UPEN-4	5d
CDKL5deluPEn	ATGTCACGcttcagaaggcccagggacaaag	ctggtactgggctccgcaattt	GAGGGACTCCTAGAGGACTG	GCAGAGTCGGCATAGCTATACAGTCCTCTAGGAGTC	SAMN31313386	4-UPEN-4	5a
CXCR4deluPEn	ATGTCACGtgaaaaggtggtctatgttggc	cagcttggagatgataatgc	CAACCACCCACAAGTCATTG	GATGACAGATATATCTGTGAAATGACTTGTGGGTGGT	SAMN31313386	4-UPEN-4	5b
DNMT1deluPEn	ATGTCACGtacgttaatgtttcctgatggtcc	cacaacagcttcatgtcagcc	GATTCCTGGTGCCAGAAACA	GGAGGAAGCTGCTAAGGACTTTCTGGCACCAGG	SAMN31313386	4-UPEN-4	5c
RNF2deluPEn	ATGTCACGgaccatagcacttcccttcc	ttagccaacatacagaagtcagg	GTCATCTTAGTCATTACCTG	ACGGAACTCAACCATTAAGCGTAATGACTAAGATG	SAMN31313386	4-UPEN-4	5d
SECins18ssDNA1	AGTCAAagttcccaggctaccacgta	aaccacggtctttactccac	ACTGATTGCTTTCAAAGTTC	/	SAMN31313387	5-UPEN-5	S5b
SECins18ssDNA2	AGTTCCAagttcccaggctaccacgta	aaccacggtctttactccac	ACTGATTGCTTTCAAAGTTC	/	SAMN31313387	5-UPEN-5	S5b
SECins18peg	ATGTCACGagttcccaggctaccacgta	aaccacggtctttactccac	ACTGATTGCTTTCAAAGTTC	GAGCTGTGTTCATGCCAGAAATGGTGATGGTGATGATGCTTTGAAAGCAATC	SAMN31313387	5-UPEN-5	S5b
SECins18PE2	CACCGGTagttcccaggctaccacgta	aaccacggtctttactccac	ACTGATTGCTTTCAAAGTTC	GAGCTGTGTTCATGCCAGAAATGGTGATGGTGATGATGCTTTGAAAGCAATC	SAMN31313387	5-UPEN-5	S5b
SECins18PEn	GTAGAGCagttcccaggctaccacgta	aaccacggtctttactccac	ACTGATTGCTTTCAAAGTTC	GAGCTGTGTTCATGCCAGAAATGGTGATGGTGATGATGCTTTGAAAGCAATC	SAMN31313387	5-UPEN-5	S5b,S8a
SECins18uPEn	GTGAAATCagttcccaggctaccacgta	aaccacggtctttactccac	ACTGATTGCTTTCAAAGTTC	GAGCTGTGTTCATGCCAGAAATGGTGATGGTGATGATGCTTTGAAAGCAATC	SAMN31313387	5-UPEN-5	S5b,S8b
CDKL5delPE2	cttcagaaggcccagggacaaag	ctggtactgggctccgcaattt	GAGGGACTCCTAGAGGACTG	GCAGAGTCGGCATAGCTATACAGTCCTCTAGGAGTC	SAMN31313387	5-UPEN-5	5a
CXCR4delPE2	tgaaaaggtggtctatgttggc	cagcttggagatgataatgc	CAACCACCCACAAGTCATTG	GATGACAGATATATCTGTGAAATGACTTGTGGGTGGT	SAMN31313387	5-UPEN-5	5b
DNMT1delPE2	tacgttaatgtttcctgatggtcc	cacaacagcttcatgtcagcc	GATTCCTGGTGCCAGAAACA	GGAGGAAGCTGCTAAGGACTTTCTGGCACCAGG	SAMN31313387	5-UPEN-5	5c
RNF2delPE2	gaccatagcacttcccttcc	ttagccaacatacagaagtcagg	GTCATCTTAGTCATTACCTG	ACGGAACTCAACCATTAAGCGTAATGACTAAGATG	SAMN31313387	5-UPEN-5	5d
CDKL5delPE3	AGTCAActtcagaaggcccagggacaaag	ctggtactgggctccgcaattt	GAGGGACTCCTAGAGGACTG	GCAGAGTCGGCATAGCTATACAGTCCTCTAGGAGTC	SAMN31313387	5-UPEN-5	5a
CXCR4delPE3	AGTCAAtgaaaaggtggtctatgttggc	cagcttggagatgataatgc	CAACCACCCACAAGTCATTG	GATGACAGATATATCTGTGAAATGACTTGTGGGTGGT	SAMN31313387	5-UPEN-5	5b
DNMT1delPE3	AGTCAAtacgttaatgtttcctgatggtcc	cacaacagcttcatgtcagcc	GATTCCTGGTGCCAGAAACA	GGAGGAAGCTGCTAAGGACTTTCTGGCACCAGG	SAMN31313387	5-UPEN-5	5c
RNF2delPE3	AGTCAAgaccatagcacttcccttcc	ttagccaacatacagaagtcagg	GTCATCTTAGTCATTACCTG	ACGGAACTCAACCATTAAGCGTAATGACTAAGATG	SAMN31313387	5-UPEN-5	5d
CDKL5delPE5	AGTTCCActtcagaaggcccagggacaaag	ctggtactgggctccgcaattt	GAGGGACTCCTAGAGGACTG	GCAGAGTCGGCATAGCTATACAGTCCTCTAGGAGTC	SAMN31313387	5-UPEN-5	5a
CXCR4delPE5	AGTTCCAtgaaaaggtggtctatgttggc	cagcttggagatgataatgc	CAACCACCCACAAGTCATTG	GATGACAGATATATCTGTGAAATGACTTGTGGGTGGT	SAMN31313387	5-UPEN-5	5b
DNMT1delPE5	AGTTCCAtacgttaatgtttcctgatggtcc	cacaacagcttcatgtcagcc	GATTCCTGGTGCCAGAAACA	GGAGGAAGCTGCTAAGGACTTTCTGGCACCAGG	SAMN31313387	5-UPEN-5	5c
RNF2delPE5	AGTTCCAgaccatagcacttcccttcc	ttagccaacatacagaagtcagg	GTCATCTTAGTCATTACCTG	ACGGAACTCAACCATTAAGCGTAATGACTAAGATG	SAMN31313387	5-UPEN-5	5d
CDKL5deluPEn	ATGTCACGcttcagaaggcccagggacaaag	ctggtactgggctccgcaattt	GAGGGACTCCTAGAGGACTG	GCAGAGTCGGCATAGCTATACAGTCCTCTAGGAGTC	SAMN31313387	5-UPEN-5	5a
CXCR4deluPEn	ATGTCACGtgaaaaggtggtctatgttggc	cagcttggagatgataatgc	CAACCACCCACAAGTCATTG	GATGACAGATATATCTGTGAAATGACTTGTGGGTGGT	SAMN31313387	5-UPEN-5	5b
DNMT1deluPEn	ATGTCACGtacgttaatgtttcctgatggtcc	cacaacagcttcatgtcagcc	GATTCCTGGTGCCAGAAACA	GGAGGAAGCTGCTAAGGACTTTCTGGCACCAGG	SAMN31313387	5-UPEN-5	5c
RNF2deluPEn	ATGTCACGgaccatagcacttcccttcc	ttagccaacatacagaagtcagg	GTCATCTTAGTCATTACCTG	ACGGAACTCAACCATTAAGCGTAATGACTAAGATG	SAMN31313387	5-UPEN-5	5d
SECins18ssDNA1	AGTCAAagttcccaggctaccacgta	aaccacggtctttactccac	ACTGATTGCTTTCAAAGTTC	/	SAMN31313388	6-UPEN-6	S5b
SECins18ssDNA2	AGTTCCAagttcccaggctaccacgta	aaccacggtctttactccac	ACTGATTGCTTTCAAAGTTC	/	SAMN31313388	6-UPEN-6	S5b
SECins18peg	ATGTCACGagttcccaggctaccacgta	aaccacggtctttactccac	ACTGATTGCTTTCAAAGTTC	GAGCTGTGTTCATGCCAGAAATGGTGATGGTGATGATGCTTTGAAAGCAATC	SAMN31313388	6-UPEN-6	S5b
SECins18PE2	CACCGGTagttcccaggctaccacgta	aaccacggtctttactccac	ACTGATTGCTTTCAAAGTTC	GAGCTGTGTTCATGCCAGAAATGGTGATGGTGATGATGCTTTGAAAGCAATC	SAMN31313388	6-UPEN-6	S5b
SECins18PEn	GTAGAGCagttcccaggctaccacgta	aaccacggtctttactccac	ACTGATTGCTTTCAAAGTTC	GAGCTGTGTTCATGCCAGAAATGGTGATGGTGATGATGCTTTGAAAGCAATC	SAMN31313388	6-UPEN-6	S5b,S8a
SECins18uPEn	GTGAAATCagttcccaggctaccacgta	aaccacggtctttactccac	ACTGATTGCTTTCAAAGTTC	GAGCTGTGTTCATGCCAGAAATGGTGATGGTGATGATGCTTTGAAAGCAATC	SAMN31313388	6-UPEN-6	S5b,S8b
CDKL5delPE2	cttcagaaggcccagggacaaag	ctggtactgggctccgcaattt	GAGGGACTCCTAGAGGACTG	GCAGAGTCGGCATAGCTATACAGTCCTCTAGGAGTC	SAMN31313388	6-UPEN-6	5a
CXCR4delPE2	tgaaaaggtggtctatgttggc	cagcttggagatgataatgc	CAACCACCCACAAGTCATTG	GATGACAGATATATCTGTGAAATGACTTGTGGGTGGT	SAMN31313388	6-UPEN-6	5b
DNMT1delPE2	tacgttaatgtttcctgatggtcc	cacaacagcttcatgtcagcc	GATTCCTGGTGCCAGAAACA	GGAGGAAGCTGCTAAGGACTTTCTGGCACCAGG	SAMN31313388	6-UPEN-6	5c
RNF2delPE2	gaccatagcacttcccttcc	ttagccaacatacagaagtcagg	GTCATCTTAGTCATTACCTG	ACGGAACTCAACCATTAAGCGTAATGACTAAGATG	SAMN31313388	6-UPEN-6	5d
CDKL5delPE3	AGTCAActtcagaaggcccagggacaaag	ctggtactgggctccgcaattt	GAGGGACTCCTAGAGGACTG	GCAGAGTCGGCATAGCTATACAGTCCTCTAGGAGTC	SAMN31313388	6-UPEN-6	5a
CXCR4delPE3	AGTCAAtgaaaaggtggtctatgttggc	cagcttggagatgataatgc	CAACCACCCACAAGTCATTG	GATGACAGATATATCTGTGAAATGACTTGTGGGTGGT	SAMN31313388	6-UPEN-6	5b
DNMT1delPE3	AGTCAAtacgttaatgtttcctgatggtcc	cacaacagcttcatgtcagcc	GATTCCTGGTGCCAGAAACA	GGAGGAAGCTGCTAAGGACTTTCTGGCACCAGG	SAMN31313388	6-UPEN-6	5c
RNF2delPE3	AGTCAAgaccatagcacttcccttcc	ttagccaacatacagaagtcagg	GTCATCTTAGTCATTACCTG	ACGGAACTCAACCATTAAGCGTAATGACTAAGATG	SAMN31313388	6-UPEN-6	5d
CDKL5delPE5	AGTTCCActtcagaaggcccagggacaaag	ctggtactgggctccgcaattt	GAGGGACTCCTAGAGGACTG	GCAGAGTCGGCATAGCTATACAGTCCTCTAGGAGTC	SAMN31313388	6-UPEN-6	5a
CXCR4delPE5	AGTTCCAtgaaaaggtggtctatgttggc	cagcttggagatgataatgc	CAACCACCCACAAGTCATTG	GATGACAGATATATCTGTGAAATGACTTGTGGGTGGT	SAMN31313388	6-UPEN-6	5b
DNMT1delPE5	AGTTCCAtacgttaatgtttcctgatggtcc	cacaacagcttcatgtcagcc	GATTCCTGGTGCCAGAAACA	GGAGGAAGCTGCTAAGGACTTTCTGGCACCAGG	SAMN31313388	6-UPEN-6	5c
RNF2delPE5	AGTTCCAgaccatagcacttcccttcc	ttagccaacatacagaagtcagg	GTCATCTTAGTCATTACCTG	ACGGAACTCAACCATTAAGCGTAATGACTAAGATG	SAMN31313388	6-UPEN-6	5d
CDKL5deluPEn	ATGTCACGcttcagaaggcccagggacaaag	ctggtactgggctccgcaattt	GAGGGACTCCTAGAGGACTG	GCAGAGTCGGCATAGCTATACAGTCCTCTAGGAGTC	SAMN31313388	6-UPEN-6	5a
CXCR4deluPEn	ATGTCACGtgaaaaggtggtctatgttggc	cagcttggagatgataatgc	CAACCACCCACAAGTCATTG	GATGACAGATATATCTGTGAAATGACTTGTGGGTGGT	SAMN31313388	6-UPEN-6	5b
DNMT1deluPEn	ATGTCACGtacgttaatgtttcctgatggtcc	cacaacagcttcatgtcagcc	GATTCCTGGTGCCAGAAACA	GGAGGAAGCTGCTAAGGACTTTCTGGCACCAGG	SAMN31313388	6-UPEN-6	5c
RNF2deluPEn	ATGTCACGgaccatagcacttcccttcc	ttagccaacatacagaagtcagg	GTCATCTTAGTCATTACCTG	ACGGAACTCAACCATTAAGCGTAATGACTAAGATG	SAMN31313388	6-UPEN-6	5d
RUNins18ssDNA1	AGTCAAgtgaggctgaaacagtgacc	tgcaccgaggtgaaacaagc	GCATTTTCAGGAGGAAGCGA	/	SAMN31313389	7-UPEN-7	S5c
RUNins18ssDNA2	AGTTCCAgtgaggctgaaacagtgacc	tgcaccgaggtgaaacaagc	GCATTTTCAGGAGGAAGCGA	/	SAMN31313389	7-UPEN-7	S5c
RUNins18peg	ATGTCACGgtgaggctgaaacagtgacc	tgcaccgaggtgaaacaagc	GCATTTTCAGGAGGAAGCGA	TATGCTGTCTGAAGCCATCGATGGTGATGGTGATGATGCTTCCTCCTGAAAAT	SAMN31313389	7-UPEN-7	S5c
RUNins18PE2	CACCGGTgtgaggctgaaacagtgacc	tgcaccgaggtgaaacaagc	GCATTTTCAGGAGGAAGCGA	TATGCTGTCTGAAGCCATCGATGGTGATGGTGATGATGCTTCCTCCTGAAAAT	SAMN31313389	7-UPEN-7	S5c
RUNins18PEn	GTAGAGCgtgaggctgaaacagtgacc	tgcaccgaggtgaaacaagc	GCATTTTCAGGAGGAAGCGA	TATGCTGTCTGAAGCCATCGATGGTGATGGTGATGATGCTTCCTCCTGAAAAT	SAMN31313389	7-UPEN-7	S5c
RUNins18uPEn	GTGAAATCgtgaggctgaaacagtgacc	tgcaccgaggtgaaacaagc	GCATTTTCAGGAGGAAGCGA	TATGCTGTCTGAAGCCATCGATGGTGATGGTGATGATGCTTCCTCCTGAAAAT	SAMN31313389	7-UPEN-7	S5c
CDKL5repPE2	cttcagaaggcccagggacaaag	ctggtactgggctccgcaattt	GAGGGACTCCTAGAGGACTG	GCAGCCCAATGAAAAGCAGAAAGTTCATCTGCACCACCGGCAAGCTTCCTCTAGGAGTC	SAMN31313389	7-UPEN-7	5a
CXCR4repPE2	tgaaaaggtggtctatgttggc	cagcttggagatgataatgc	CAACCACCCACAAGTCATTG	GACAGATATATCTGTGACCGCACATCCTCGAGTGACTTGTGGGTGGT	SAMN31313389	7-UPEN-7	5b
DNMT1repPE2	tacgttaatgtttcctgatggtcc	cacaacagcttcatgtcagcc	GATTCCTGGTGCCAGAAACA	AAGGAGGAGGAAGCTGCTAAACCGCATCGAGCTGAAGGGCATCGTTCTGGCACCAGG	SAMN31313389	7-UPEN-7	5c
RNF2repPE2	gaccatagcacttcccttcc	ttagccaacatacagaagtcagg	GTCATCTTAGTCATTACCTG	ACATGGGAACTCAGTTTATAAGCTGAAGGGCATCGTAATGACTAAGATG	SAMN31313389	7-UPEN-7	5d
CDKL5repPE3	AGTCAActtcagaaggcccagggacaaag	ctggtactgggctccgcaattt	GAGGGACTCCTAGAGGACTG	GCAGCCCAATGAAAAGCAGAAAGTTCATCTGCACCACCGGCAAGCTTCCTCTAGGAGTC	SAMN31313389	7-UPEN-7	5a
CXCR4repPE3	AGTCAAtgaaaaggtggtctatgttggc	cagcttggagatgataatgc	CAACCACCCACAAGTCATTG	GACAGATATATCTGTGACCGCACATCCTCGAGTGACTTGTGGGTGGT	SAMN31313389	7-UPEN-7	5b
DNMT1repPE3	AGTCAAtacgttaatgtttcctgatggtcc	cacaacagcttcatgtcagcc	GATTCCTGGTGCCAGAAACA	AAGGAGGAGGAAGCTGCTAAACCGCATCGAGCTGAAGGGCATCGTTCTGGCACCAGG	SAMN31313389	7-UPEN-7	5c
RNF2repPE3	AGTCAAgaccatagcacttcccttcc	ttagccaacatacagaagtcagg	GTCATCTTAGTCATTACCTG	ACATGGGAACTCAGTTTATAAGCTGAAGGGCATCGTAATGACTAAGATG	SAMN31313389	7-UPEN-7	5d
CDKL5repPE5	AGTTCCActtcagaaggcccagggacaaag	ctggtactgggctccgcaattt	GAGGGACTCCTAGAGGACTG	GCAGCCCAATGAAAAGCAGAAAGTTCATCTGCACCACCGGCAAGCTTCCTCTAGGAGTC	SAMN31313389	7-UPEN-7	5a
CXCR4repPE5	AGTTCCAtgaaaaggtggtctatgttggc	cagcttggagatgataatgc	CAACCACCCACAAGTCATTG	GACAGATATATCTGTGACCGCACATCCTCGAGTGACTTGTGGGTGGT	SAMN31313389	7-UPEN-7	5b
DNMT1repPE5	AGTTCCAtacgttaatgtttcctgatggtcc	cacaacagcttcatgtcagcc	GATTCCTGGTGCCAGAAACA	AAGGAGGAGGAAGCTGCTAAACCGCATCGAGCTGAAGGGCATCGTTCTGGCACCAGG	SAMN31313389	7-UPEN-7	5c
RNF2repPE5	AGTTCCAgaccatagcacttcccttcc	ttagccaacatacagaagtcagg	GTCATCTTAGTCATTACCTG	ACATGGGAACTCAGTTTATAAGCTGAAGGGCATCGTAATGACTAAGATG	SAMN31313389	7-UPEN-7	5d
CDKL5repuPEn	ATGTCACGcttcagaaggcccagggacaaag	ctggtactgggctccgcaattt	GAGGGACTCCTAGAGGACTG	GCAGCCCAATGAAAAGCAGAAAGTTCATCTGCACCACCGGCAAGCTTCCTCTAGGAGTC	SAMN31313389	7-UPEN-7	5a
CXCR4repuPEn	ATGTCACGtgaaaaggtggtctatgttggc	cagcttggagatgataatgc	CAACCACCCACAAGTCATTG	GACAGATATATCTGTGACCGCACATCCTCGAGTGACTTGTGGGTGGT	SAMN31313389	7-UPEN-7	5b
DNMT1repuPEn	ATGTCACGtacgttaatgtttcctgatggtcc	cacaacagcttcatgtcagcc	GATTCCTGGTGCCAGAAACA	AAGGAGGAGGAAGCTGCTAAACCGCATCGAGCTGAAGGGCATCGTTCTGGCACCAGG	SAMN31313389	7-UPEN-7	5c
RNF2repuPEn	ATGTCACGgaccatagcacttcccttcc	ttagccaacatacagaagtcagg	GTCATCTTAGTCATTACCTG	ACATGGGAACTCAGTTTATAAGCTGAAGGGCATCGTAATGACTAAGATG	SAMN31313389	7-UPEN-7	5d
RUNins18ssDNA1	AGTCAAgtgaggctgaaacagtgacc	tgcaccgaggtgaaacaagc	GCATTTTCAGGAGGAAGCGA	/	SAMN31313390	8-UPEN-8	S5c
RUNins18ssDNA2	AGTTCCAgtgaggctgaaacagtgacc	tgcaccgaggtgaaacaagc	GCATTTTCAGGAGGAAGCGA	/	SAMN31313390	8-UPEN-8	S5c
RUNins18peg	ATGTCACGgtgaggctgaaacagtgacc	tgcaccgaggtgaaacaagc	GCATTTTCAGGAGGAAGCGA	TATGCTGTCTGAAGCCATCGATGGTGATGGTGATGATGCTTCCTCCTGAAAAT	SAMN31313390	8-UPEN-8	S5c
RUNins18PE2	CACCGGTgtgaggctgaaacagtgacc	tgcaccgaggtgaaacaagc	GCATTTTCAGGAGGAAGCGA	TATGCTGTCTGAAGCCATCGATGGTGATGGTGATGATGCTTCCTCCTGAAAAT	SAMN31313390	8-UPEN-8	S5c
RUNins18PEn	GTAGAGCgtgaggctgaaacagtgacc	tgcaccgaggtgaaacaagc	GCATTTTCAGGAGGAAGCGA	TATGCTGTCTGAAGCCATCGATGGTGATGGTGATGATGCTTCCTCCTGAAAAT	SAMN31313390	8-UPEN-8	S5c
RUNins18uPEn	GTGAAATCgtgaggctgaaacagtgacc	tgcaccgaggtgaaacaagc	GCATTTTCAGGAGGAAGCGA	TATGCTGTCTGAAGCCATCGATGGTGATGGTGATGATGCTTCCTCCTGAAAAT	SAMN31313390	8-UPEN-8	S5c
CDKL5repPE2	cttcagaaggcccagggacaaag	ctggtactgggctccgcaattt	GAGGGACTCCTAGAGGACTG	GCAGCCCAATGAAAAGCAGAAAGTTCATCTGCACCACCGGCAAGCTTCCTCTAGGAGTC	SAMN31313390	8-UPEN-8	5a
CXCR4repPE2	tgaaaaggtggtctatgttggc	cagcttggagatgataatgc	CAACCACCCACAAGTCATTG	GACAGATATATCTGTGACCGCACATCCTCGAGTGACTTGTGGGTGGT	SAMN31313390	8-UPEN-8	5b
DNMT1repPE2	tacgttaatgtttcctgatggtcc	cacaacagcttcatgtcagcc	GATTCCTGGTGCCAGAAACA	AAGGAGGAGGAAGCTGCTAAACCGCATCGAGCTGAAGGGCATCGTTCTGGCACCAGG	SAMN31313390	8-UPEN-8	5c
RNF2repPE2	gaccatagcacttcccttcc	ttagccaacatacagaagtcagg	GTCATCTTAGTCATTACCTG	ACATGGGAACTCAGTTTATAAGCTGAAGGGCATCGTAATGACTAAGATG	SAMN31313390	8-UPEN-8	5d
CDKL5repPE3	AGTCAActtcagaaggcccagggacaaag	ctggtactgggctccgcaattt	GAGGGACTCCTAGAGGACTG	GCAGCCCAATGAAAAGCAGAAAGTTCATCTGCACCACCGGCAAGCTTCCTCTAGGAGTC	SAMN31313390	8-UPEN-8	5a
CXCR4repPE3	AGTCAAtgaaaaggtggtctatgttggc	cagcttggagatgataatgc	CAACCACCCACAAGTCATTG	GACAGATATATCTGTGACCGCACATCCTCGAGTGACTTGTGGGTGGT	SAMN31313390	8-UPEN-8	5b
DNMT1repPE3	AGTCAAtacgttaatgtttcctgatggtcc	cacaacagcttcatgtcagcc	GATTCCTGGTGCCAGAAACA	AAGGAGGAGGAAGCTGCTAAACCGCATCGAGCTGAAGGGCATCGTTCTGGCACCAGG	SAMN31313390	8-UPEN-8	5c
RNF2repPE3	AGTCAAgaccatagcacttcccttcc	ttagccaacatacagaagtcagg	GTCATCTTAGTCATTACCTG	ACATGGGAACTCAGTTTATAAGCTGAAGGGCATCGTAATGACTAAGATG	SAMN31313390	8-UPEN-8	5d
CDKL5repPE5	AGTTCCActtcagaaggcccagggacaaag	ctggtactgggctccgcaattt	GAGGGACTCCTAGAGGACTG	GCAGCCCAATGAAAAGCAGAAAGTTCATCTGCACCACCGGCAAGCTTCCTCTAGGAGTC	SAMN31313390	8-UPEN-8	5a
CXCR4repPE5	AGTTCCAtgaaaaggtggtctatgttggc	cagcttggagatgataatgc	CAACCACCCACAAGTCATTG	GACAGATATATCTGTGACCGCACATCCTCGAGTGACTTGTGGGTGGT	SAMN31313390	8-UPEN-8	5b
DNMT1repPE5	AGTTCCAtacgttaatgtttcctgatggtcc	cacaacagcttcatgtcagcc	GATTCCTGGTGCCAGAAACA	AAGGAGGAGGAAGCTGCTAAACCGCATCGAGCTGAAGGGCATCGTTCTGGCACCAGG	SAMN31313390	8-UPEN-8	5c
RNF2repPE5	AGTTCCAgaccatagcacttcccttcc	ttagccaacatacagaagtcagg	GTCATCTTAGTCATTACCTG	ACATGGGAACTCAGTTTATAAGCTGAAGGGCATCGTAATGACTAAGATG	SAMN31313390	8-UPEN-8	5d
CDKL5repuPEn	ATGTCACGcttcagaaggcccagggacaaag	ctggtactgggctccgcaattt	GAGGGACTCCTAGAGGACTG	GCAGCCCAATGAAAAGCAGAAAGTTCATCTGCACCACCGGCAAGCTTCCTCTAGGAGTC	SAMN31313390	8-UPEN-8	5a
CXCR4repuPEn	ATGTCACGtgaaaaggtggtctatgttggc	cagcttggagatgataatgc	CAACCACCCACAAGTCATTG	GACAGATATATCTGTGACCGCACATCCTCGAGTGACTTGTGGGTGGT	SAMN31313390	8-UPEN-8	5b
DNMT1repuPEn	ATGTCACGtacgttaatgtttcctgatggtcc	cacaacagcttcatgtcagcc	GATTCCTGGTGCCAGAAACA	AAGGAGGAGGAAGCTGCTAAACCGCATCGAGCTGAAGGGCATCGTTCTGGCACCAGG	SAMN31313390	8-UPEN-8	5c
RNF2repuPEn	ATGTCACGgaccatagcacttcccttcc	ttagccaacatacagaagtcagg	GTCATCTTAGTCATTACCTG	ACATGGGAACTCAGTTTATAAGCTGAAGGGCATCGTAATGACTAAGATG	SAMN31313390	8-UPEN-8	5d
RUNins18ssDNA1	AGTCAAgtgaggctgaaacagtgacc	tgcaccgaggtgaaacaagc	GCATTTTCAGGAGGAAGCGA	/	SAMN31313391	9-UPEN-9	S5c
RUNins18ssDNA2	AGTTCCAgtgaggctgaaacagtgacc	tgcaccgaggtgaaacaagc	GCATTTTCAGGAGGAAGCGA	/	SAMN31313391	9-UPEN-9	S5c
RUNins18peg	ATGTCACGgtgaggctgaaacagtgacc	tgcaccgaggtgaaacaagc	GCATTTTCAGGAGGAAGCGA	TATGCTGTCTGAAGCCATCGATGGTGATGGTGATGATGCTTCCTCCTGAAAAT	SAMN31313391	9-UPEN-9	S5c
RUNins18PE2	CACCGGTgtgaggctgaaacagtgacc	tgcaccgaggtgaaacaagc	GCATTTTCAGGAGGAAGCGA	TATGCTGTCTGAAGCCATCGATGGTGATGGTGATGATGCTTCCTCCTGAAAAT	SAMN31313391	9-UPEN-9	S5c
RUNins18PEn	GTAGAGCgtgaggctgaaacagtgacc	tgcaccgaggtgaaacaagc	GCATTTTCAGGAGGAAGCGA	TATGCTGTCTGAAGCCATCGATGGTGATGGTGATGATGCTTCCTCCTGAAAAT	SAMN31313391	9-UPEN-9	S5c
RUNins18uPEn	GTGAAATCgtgaggctgaaacagtgacc	tgcaccgaggtgaaacaagc	GCATTTTCAGGAGGAAGCGA	TATGCTGTCTGAAGCCATCGATGGTGATGGTGATGATGCTTCCTCCTGAAAAT	SAMN31313391	9-UPEN-9	S5c
CDKL5repPE2	cttcagaaggcccagggacaaag	ctggtactgggctccgcaattt	GAGGGACTCCTAGAGGACTG	GCAGCCCAATGAAAAGCAGAAAGTTCATCTGCACCACCGGCAAGCTTCCTCTAGGAGTC	SAMN31313391	9-UPEN-9	5a
CXCR4repPE2	tgaaaaggtggtctatgttggc	cagcttggagatgataatgc	CAACCACCCACAAGTCATTG	GACAGATATATCTGTGACCGCACATCCTCGAGTGACTTGTGGGTGGT	SAMN31313391	9-UPEN-9	5b
DNMT1repPE2	tacgttaatgtttcctgatggtcc	cacaacagcttcatgtcagcc	GATTCCTGGTGCCAGAAACA	AAGGAGGAGGAAGCTGCTAAACCGCATCGAGCTGAAGGGCATCGTTCTGGCACCAGG	SAMN31313391	9-UPEN-9	5c
RNF2repPE2	gaccatagcacttcccttcc	ttagccaacatacagaagtcagg	GTCATCTTAGTCATTACCTG	ACATGGGAACTCAGTTTATAAGCTGAAGGGCATCGTAATGACTAAGATG	SAMN31313391	9-UPEN-9	5d
CDKL5repPE3	AGTCAActtcagaaggcccagggacaaag	ctggtactgggctccgcaattt	GAGGGACTCCTAGAGGACTG	GCAGCCCAATGAAAAGCAGAAAGTTCATCTGCACCACCGGCAAGCTTCCTCTAGGAGTC	SAMN31313391	9-UPEN-9	5a
CXCR4repPE3	AGTCAAtgaaaaggtggtctatgttggc	cagcttggagatgataatgc	CAACCACCCACAAGTCATTG	GACAGATATATCTGTGACCGCACATCCTCGAGTGACTTGTGGGTGGT	SAMN31313391	9-UPEN-9	5b
DNMT1repPE3	AGTCAAtacgttaatgtttcctgatggtcc	cacaacagcttcatgtcagcc	GATTCCTGGTGCCAGAAACA	AAGGAGGAGGAAGCTGCTAAACCGCATCGAGCTGAAGGGCATCGTTCTGGCACCAGG	SAMN31313391	9-UPEN-9	5c
RNF2repPE3	AGTCAAgaccatagcacttcccttcc	ttagccaacatacagaagtcagg	GTCATCTTAGTCATTACCTG	ACATGGGAACTCAGTTTATAAGCTGAAGGGCATCGTAATGACTAAGATG	SAMN31313391	9-UPEN-9	5d
CDKL5repPE5	AGTTCCActtcagaaggcccagggacaaag	ctggtactgggctccgcaattt	GAGGGACTCCTAGAGGACTG	GCAGCCCAATGAAAAGCAGAAAGTTCATCTGCACCACCGGCAAGCTTCCTCTAGGAGTC	SAMN31313391	9-UPEN-9	5a
CXCR4repPE5	AGTTCCAtgaaaaggtggtctatgttggc	cagcttggagatgataatgc	CAACCACCCACAAGTCATTG	GACAGATATATCTGTGACCGCACATCCTCGAGTGACTTGTGGGTGGT	SAMN31313391	9-UPEN-9	5b
DNMT1repPE5	AGTTCCAtacgttaatgtttcctgatggtcc	cacaacagcttcatgtcagcc	GATTCCTGGTGCCAGAAACA	AAGGAGGAGGAAGCTGCTAAACCGCATCGAGCTGAAGGGCATCGTTCTGGCACCAGG	SAMN31313391	9-UPEN-9	5c
RNF2repPE5	AGTTCCAgaccatagcacttcccttcc	ttagccaacatacagaagtcagg	GTCATCTTAGTCATTACCTG	ACATGGGAACTCAGTTTATAAGCTGAAGGGCATCGTAATGACTAAGATG	SAMN31313391	9-UPEN-9	5d
CDKL5repuPEn	ATGTCACGcttcagaaggcccagggacaaag	ctggtactgggctccgcaattt	GAGGGACTCCTAGAGGACTG	GCAGCCCAATGAAAAGCAGAAAGTTCATCTGCACCACCGGCAAGCTTCCTCTAGGAGTC	SAMN31313391	9-UPEN-9	5a
CXCR4repuPEn	ATGTCACGtgaaaaggtggtctatgttggc	cagcttggagatgataatgc	CAACCACCCACAAGTCATTG	GACAGATATATCTGTGACCGCACATCCTCGAGTGACTTGTGGGTGGT	SAMN31313391	9-UPEN-9	5b
DNMT1repuPEn	ATGTCACGtacgttaatgtttcctgatggtcc	cacaacagcttcatgtcagcc	GATTCCTGGTGCCAGAAACA	AAGGAGGAGGAAGCTGCTAAACCGCATCGAGCTGAAGGGCATCGTTCTGGCACCAGG	SAMN31313391	9-UPEN-9	5c
RNF2repuPEn	ATGTCACGgaccatagcacttcccttcc	ttagccaacatacagaagtcagg	GTCATCTTAGTCATTACCTG	ACATGGGAACTCAGTTTATAAGCTGAAGGGCATCGTAATGACTAAGATG	SAMN31313391	9-UPEN-9	5d
CDKL5mutPE3	AGTCAActtcagaaggcccagggacaaag	ctggtactgggctccgcaattt	GAGGGACTCCTAGAGGACTG	ATATTGACACAATTCCCCAATCCTCTAGGAGTC	SAMN31313392	10-UPEN-10	S13a
CXCR4mutPE3	AGTCAAtgaaaaggtggtctatgttggc	cagcttggagatgataatgc	CAACCACCCACAAGTCATTG	TGACCGCTTCTACGCCAATGACTTGTGGGTGGT	SAMN31313392	10-UPEN-10	S13a
IL2RBmutPE3	AGTCAAtggcaggtacaaagtgggagg	ggaccaggacaggaaggaggaa	CCAGGTGTCTTTCAAAGTAG	TCCCAAGCCTCCGACTTCTTTGAAAGACAC	SAMN31313392	10-UPEN-10	S13a
CDKL5mutPE5	AGTTCCActtcagaaggcccagggacaaag	ctggtactgggctccgcaattt	GAGGGACTCCTAGAGGACTG	ATATTGACACAATTCCCCAATCCTCTAGGAGTC	SAMN31313392	10-UPEN-10	S13a
CXCR4mutPE5	AGTTCCAtgaaaaggtggtctatgttggc	cagcttggagatgataatgc	CAACCACCCACAAGTCATTG	TGACCGCTTCTACGCCAATGACTTGTGGGTGGT	SAMN31313392	10-UPEN-10	S13a
IL2RBmutPE5	AGTTCCAtggcaggtacaaagtgggagg	ggaccaggacaggaaggaggaa	CCAGGTGTCTTTCAAAGTAG	TCCCAAGCCTCCGACTTCTTTGAAAGACAC	SAMN31313392	10-UPEN-10	S13a
CDKL5mutPE5d	ATGTCACGcttcagaaggcccagggacaaag	ctggtactgggctccgcaattt	GAGGGACTCCTAGAGGACTG	ATATTGACACAATTCCCCAATCCTCTAGGAGTC	SAMN31313392	10-UPEN-10	S13a
CXCR4mutPE5d	ATGTCACGtgaaaaggtggtctatgttggc	cagcttggagatgataatgc	CAACCACCCACAAGTCATTG	TGACCGCTTCTACGCCAATGACTTGTGGGTGGT	SAMN31313392	10-UPEN-10	S13a
IL2RBmutPE5d	ATGTCACGtggcaggtacaaagtgggagg	ggaccaggacaggaaggaggaa	CCAGGTGTCTTTCAAAGTAG	TCCCAAGCCTCCGACTTCTTTGAAAGACAC	SAMN31313392	10-UPEN-10	S13a
CDKL5mutuPEn	CACCGGTcttcagaaggcccagggacaaag	ctggtactgggctccgcaattt	GAGGGACTCCTAGAGGACTG	ATATTGACACAATTCCCCAATCCTCTAGGAGTC	SAMN31313392	10-UPEN-10	S13a
CXCR4mutuPEn	CACCGGTtgaaaaggtggtctatgttggc	cagcttggagatgataatgc	CAACCACCCACAAGTCATTG	TGACCGCTTCTACGCCAATGACTTGTGGGTGGT	SAMN31313392	10-UPEN-10	S13a
IL2RBmutuPEn	CACCGGTtggcaggtacaaagtgggagg	ggaccaggacaggaaggaggaa	CCAGGTGTCTTTCAAAGTAG	TCCCAAGCCTCCGACTTCTTTGAAAGACAC	SAMN31313392	10-UPEN-10	S13a
CDKL5mutPE3	AGTCAActtcagaaggcccagggacaaag	ctggtactgggctccgcaattt	GAGGGACTCCTAGAGGACTG	ATATTGACACAATTCCCCAATCCTCTAGGAGTC	SAMN31313393	11-UPEN-11	S13a
CXCR4mutPE3	AGTCAAtgaaaaggtggtctatgttggc	cagcttggagatgataatgc	CAACCACCCACAAGTCATTG	TGACCGCTTCTACGCCAATGACTTGTGGGTGGT	SAMN31313393	11-UPEN-11	S13a
IL2RBmutPE3	AGTCAAtggcaggtacaaagtgggagg	ggaccaggacaggaaggaggaa	CCAGGTGTCTTTCAAAGTAG	TCCCAAGCCTCCGACTTCTTTGAAAGACAC	SAMN31313393	11-UPEN-11	S13a
CDKL5mutPE5	AGTTCCActtcagaaggcccagggacaaag	ctggtactgggctccgcaattt	GAGGGACTCCTAGAGGACTG	ATATTGACACAATTCCCCAATCCTCTAGGAGTC	SAMN31313393	11-UPEN-11	S13a
CXCR4mutPE5	AGTTCCAtgaaaaggtggtctatgttggc	cagcttggagatgataatgc	CAACCACCCACAAGTCATTG	TGACCGCTTCTACGCCAATGACTTGTGGGTGGT	SAMN31313393	11-UPEN-11	S13a
IL2RBmutPE5	AGTTCCAtggcaggtacaaagtgggagg	ggaccaggacaggaaggaggaa	CCAGGTGTCTTTCAAAGTAG	TCCCAAGCCTCCGACTTCTTTGAAAGACAC	SAMN31313393	11-UPEN-11	S13a
CDKL5mutPE5d	ATGTCACGcttcagaaggcccagggacaaag	ctggtactgggctccgcaattt	GAGGGACTCCTAGAGGACTG	ATATTGACACAATTCCCCAATCCTCTAGGAGTC	SAMN31313393	11-UPEN-11	S13a
CXCR4mutPE5d	ATGTCACGtgaaaaggtggtctatgttggc	cagcttggagatgataatgc	CAACCACCCACAAGTCATTG	TGACCGCTTCTACGCCAATGACTTGTGGGTGGT	SAMN31313393	11-UPEN-11	S13a
IL2RBmutPE5d	ATGTCACGtggcaggtacaaagtgggagg	ggaccaggacaggaaggaggaa	CCAGGTGTCTTTCAAAGTAG	TCCCAAGCCTCCGACTTCTTTGAAAGACAC	SAMN31313393	11-UPEN-11	S13a
CDKL5mutuPEn	CACCGGTcttcagaaggcccagggacaaag	ctggtactgggctccgcaattt	GAGGGACTCCTAGAGGACTG	ATATTGACACAATTCCCCAATCCTCTAGGAGTC	SAMN31313393	11-UPEN-11	S13a
CXCR4mutuPEn	CACCGGTtgaaaaggtggtctatgttggc	cagcttggagatgataatgc	CAACCACCCACAAGTCATTG	TGACCGCTTCTACGCCAATGACTTGTGGGTGGT	SAMN31313393	11-UPEN-11	S13a
IL2RBmutuPEn	CACCGGTtggcaggtacaaagtgggagg	ggaccaggacaggaaggaggaa	CCAGGTGTCTTTCAAAGTAG	TCCCAAGCCTCCGACTTCTTTGAAAGACAC	SAMN31313393	11-UPEN-11	S13a
CDKL5mutPE3	AGTCAActtcagaaggcccagggacaaag	ctggtactgggctccgcaattt	GAGGGACTCCTAGAGGACTG	ATATTGACACAATTCCCCAATCCTCTAGGAGTC	SAMN31313394	12-UPEN-12	S13a
CXCR4mutPE3	AGTCAAtgaaaaggtggtctatgttggc	cagcttggagatgataatgc	CAACCACCCACAAGTCATTG	TGACCGCTTCTACGCCAATGACTTGTGGGTGGT	SAMN31313394	12-UPEN-12	S13a
IL2RBmutPE3	AGTCAAtggcaggtacaaagtgggagg	ggaccaggacaggaaggaggaa	CCAGGTGTCTTTCAAAGTAG	TCCCAAGCCTCCGACTTCTTTGAAAGACAC	SAMN31313394	12-UPEN-12	S13a
CDKL5mutPE5	AGTTCCActtcagaaggcccagggacaaag	ctggtactgggctccgcaattt	GAGGGACTCCTAGAGGACTG	ATATTGACACAATTCCCCAATCCTCTAGGAGTC	SAMN31313394	12-UPEN-12	S13a
CXCR4mutPE5	AGTTCCAtgaaaaggtggtctatgttggc	cagcttggagatgataatgc	CAACCACCCACAAGTCATTG	TGACCGCTTCTACGCCAATGACTTGTGGGTGGT	SAMN31313394	12-UPEN-12	S13a
IL2RBmutPE5	AGTTCCAtggcaggtacaaagtgggagg	ggaccaggacaggaaggaggaa	CCAGGTGTCTTTCAAAGTAG	TCCCAAGCCTCCGACTTCTTTGAAAGACAC	SAMN31313394	12-UPEN-12	S13a
CDKL5mutPE5d	ATGTCACGcttcagaaggcccagggacaaag	ctggtactgggctccgcaattt	GAGGGACTCCTAGAGGACTG	ATATTGACACAATTCCCCAATCCTCTAGGAGTC	SAMN31313394	12-UPEN-12	S13a
CXCR4mutPE5d	ATGTCACGtgaaaaggtggtctatgttggc	cagcttggagatgataatgc	CAACCACCCACAAGTCATTG	TGACCGCTTCTACGCCAATGACTTGTGGGTGGT	SAMN31313394	12-UPEN-12	S13a
IL2RBmutPE5d	ATGTCACGtggcaggtacaaagtgggagg	ggaccaggacaggaaggaggaa	CCAGGTGTCTTTCAAAGTAG	TCCCAAGCCTCCGACTTCTTTGAAAGACAC	SAMN31313394	12-UPEN-12	S13a
CDKL5mutuPEn	CACCGGTcttcagaaggcccagggacaaag	ctggtactgggctccgcaattt	GAGGGACTCCTAGAGGACTG	ATATTGACACAATTCCCCAATCCTCTAGGAGTC	SAMN31313394	12-UPEN-12	S13a
CXCR4mutuPEn	CACCGGTtgaaaaggtggtctatgttggc	cagcttggagatgataatgc	CAACCACCCACAAGTCATTG	TGACCGCTTCTACGCCAATGACTTGTGGGTGGT	SAMN31313394	12-UPEN-12	S13a
IL2RBmutuPEn	CACCGGTtggcaggtacaaagtgggagg	ggaccaggacaggaaggaggaa	CCAGGTGTCTTTCAAAGTAG	TCCCAAGCCTCCGACTTCTTTGAAAGACAC	SAMN31313394	12-UPEN-12	S13a
EGFRPE3rep1	AGTTCCAtgccaccgtcatcaccttcc	tgtgttcctttggaggtggc	GGCCGACAGCTATGAGATGG	TGCGGACGCCGTCTTCCTCCTTCTCATAGCTGTC	SAMN31313377	Mut-rep1	4a
ALDOBPE3rep1	AGTTCCAtggcttgctccttatgctgc	ccttgaggatgtttctgaac	CCGAGAAATCCTCTTCTCTG	GGTTGATGGAACTGTCCACATAGAAGAGGAT	SAMN31313377	Mut-rep1	4a
RIT1PE3rep1	AGTTCCAggcatttcttccggcattta	gatcttctctgtgtaggcct	TGATGATGAGCCTGCCAATC	CTGTATCCAAAATGTCCAGAGTGGCAGGCTCATC	SAMN31313377	Mut-rep1	4a
DNMT1PE3rep1	AGTTCCAgcctcactgtgtgtgacagc	tggagagccctaaatagagc	CCCTGCCAAACGGAAACCTC	GCTCTTTCAGACTCTTCCTGCGGTTTCCGTTTGGC	SAMN31313377	Mut-rep1	4a
BCL11APE3rep1	AGTTCCActgttaactatctgcaaggc	caacttacaaataccctgcg	GATAAACTTCTGCACTGGAG	CGAGGGGAGGAGAGGCCCCTACAGTGCAGAAGTT	SAMN31313377	Mut-rep1	4a
CCR5PE3rep1	AGTTCCAtacctggctgtcgtccatgc	ccagccccaagatgactatc	GCTGTGTTTGCGTCTCTCCC	TCTGGTAAAGATGATTCCTGAGAGAGACGCAAACA	SAMN31313377	Mut-rep1	4a
EMX1PE3rep1	AGTTCCAtgtgcctggctgggtgcaca	tgagggtagttgagcgccgt	CGGCTTTACCATAGAGTCCT	CCGCCGTCCTTGGCCACCAATGACTCTATGGTAAA	SAMN31313377	Mut-rep1	4a
KCNA1PE3rep1	AGTTCCAagtgcagtgtactttgccga	ctcggtggtagaaatagttg	TCCATGACCACTGTAGGATA	ACAGGGTACATGTCACCGTAGCCTACAGTGGTCA	SAMN31313377	Mut-rep1	4a
VISTA1PE3rep1	ATCACGcttgggccctgtggacaaag	ttgcgcatggtgatggagaa	CATCCGCAACCTCACGTTCC	TGGTGCAGGTGAAGGTCCTGTAACGTGAGGTTGCG	SAMN31313377	Mut-rep1	4a
MECP2PE3rep1	ATCACGaaacagcggcgctccatcat	cctgggcacatacattttcc	AGGAAATCTGGCCGCTCTGC	TACACATCATACTTCCCAGCTGAGCGGCCAGAT	SAMN31313377	Mut-rep1	4a
EGFRuPEnrep1	ATGTCACGtgccaccgtcatcaccttcc	tgtgttcctttggaggtggc	GGCCGACAGCTATGAGATGG	TGCGGACGCCGTCTTCCTCCTTCTCATAGCTGTC	SAMN31313377	Mut-rep1	4a
ALDOBuPEnrep1	ATGTCACGtggcttgctccttatgctgc	ccttgaggatgtttctgaac	CCGAGAAATCCTCTTCTCTG	GGTTGATGGAACTGTCCACATAGAAGAGGAT	SAMN31313377	Mut-rep1	4a
RIT1uPEnrep1	ATGTCACGggcatttcttccggcattta	gatcttctctgtgtaggcct	TGATGATGAGCCTGCCAATC	CTGTATCCAAAATGTCCAGAGTGGCAGGCTCATC	SAMN31313377	Mut-rep1	4a
DNMT1uPEnrep1	ATGTCACGgcctcactgtgtgtgacagc	tggagagccctaaatagagc	CCCTGCCAAACGGAAACCTC	GCTCTTTCAGACTCTTCCTGCGGTTTCCGTTTGGC	SAMN31313377	Mut-rep1	4a
BCL11AuPEnrep1	ATGTCACGctgttaactatctgcaaggc	caacttacaaataccctgcg	GATAAACTTCTGCACTGGAG	CGAGGGGAGGAGAGGCCCCTACAGTGCAGAAGTT	SAMN31313377	Mut-rep1	4a
CCR5uPEnrep1	ATGTCACGtacctggctgtcgtccatgc	ccagccccaagatgactatc	GCTGTGTTTGCGTCTCTCCC	TCTGGTAAAGATGATTCCTGAGAGAGACGCAAACA	SAMN31313377	Mut-rep1	4a
EMX1uPEnrep1	ATGTCACGtgtgcctggctgggtgcaca	tgagggtagttgagcgccgt	CGGCTTTACCATAGAGTCCT	CCGCCGTCCTTGGCCACCAATGACTCTATGGTAAA	SAMN31313377	Mut-rep1	4a
KCNA1uPEnrep1	ATGTCACGagtgcagtgtactttgccga	ctcggtggtagaaatagttg	TCCATGACCACTGTAGGATA	ACAGGGTACATGTCACCGTAGCCTACAGTGGTCA	SAMN31313377	Mut-rep1	4a
VISTA1uPEnrep1	AGTTCCActtgggccctgtggacaaag	ttgcgcatggtgatggagaa	CATCCGCAACCTCACGTTCC	TGGTGCAGGTGAAGGTCCTGTAACGTGAGGTTGCG	SAMN31313377	Mut-rep1	4a
MECP2uPEnrep1	AGTTCCAaaacagcggcgctccatcat	cctgggcacatacattttcc	AGGAAATCTGGCCGCTCTGC	TACACATCATACTTCCCAGCTGAGCGGCCAGAT	SAMN31313377	Mut-rep1	4a
EGFRPE5U2OSrep1	CACCGGTtgccaccgtcatcaccttcc	tgtgttcctttggaggtggc	GGCCGACAGCTATGAGATGG	TGCGGACGCCGTCTTCCTCCTTCTCATAGCTGTC	SAMN31313377	Mut-rep1	4c
ALDOBPE5U2OSrep1	CACCGGTtggcttgctccttatgctgc	ccttgaggatgtttctgaac	CCGAGAAATCCTCTTCTCTG	GGTTGATGGAACTGTCCACATAGAAGAGGAT	SAMN31313377	Mut-rep1	4c
RIT1PE5U2OSrep1	CACCGGTggcatttcttccggcattta	gatcttctctgtgtaggcct	TGATGATGAGCCTGCCAATC	CTGTATCCAAAATGTCCAGAGTGGCAGGCTCATC	SAMN31313377	Mut-rep1	4c
DNMT1PE5U2OSrep1	CACCGGTgcctcactgtgtgtgacagc	tggagagccctaaatagagc	CCCTGCCAAACGGAAACCTC	GCTCTTTCAGACTCTTCCTGCGGTTTCCGTTTGGC	SAMN31313377	Mut-rep1	4c
EMX1PE5U2OSrep1	CACCGGTtgtgcctggctgggtgcaca	tgagggtagttgagcgccgt	CGGCTTTACCATAGAGTCCT	CCGCCGTCCTTGGCCACCAATGACTCTATGGTAAA	SAMN31313377	Mut-rep1	4c
KCNA1PE5U2OSrep1	CACCGGTagtgcagtgtactttgccga	ctcggtggtagaaatagttg	TCCATGACCACTGTAGGATA	ACAGGGTACATGTCACCGTAGCCTACAGTGGTCA	SAMN31313377	Mut-rep1	4c
EGFRuPEnU2OSrep1	CACGATGtgccaccgtcatcaccttcc	tgtgttcctttggaggtggc	GGCCGACAGCTATGAGATGG	TGCGGACGCCGTCTTCCTCCTTCTCATAGCTGTC	SAMN31313377	Mut-rep1	4c
ALDOBuPEnU2OSrep1	CACGATGtggcttgctccttatgctgc	ccttgaggatgtttctgaac	CCGAGAAATCCTCTTCTCTG	GGTTGATGGAACTGTCCACATAGAAGAGGAT	SAMN31313377	Mut-rep1	4c
RIT1uPEnU2OSrep1	CACGATGggcatttcttccggcattta	gatcttctctgtgtaggcct	TGATGATGAGCCTGCCAATC	CTGTATCCAAAATGTCCAGAGTGGCAGGCTCATC	SAMN31313377	Mut-rep1	4c
DNMT1uPEnU2OSrep1	CACGATGgcctcactgtgtgtgacagc	tggagagccctaaatagagc	CCCTGCCAAACGGAAACCTC	GCTCTTTCAGACTCTTCCTGCGGTTTCCGTTTGGC	SAMN31313377	Mut-rep1	4c
EMX1uPEnU2OSrep1	CACGATGtgtgcctggctgggtgcaca	tgagggtagttgagcgccgt	CGGCTTTACCATAGAGTCCT	CCGCCGTCCTTGGCCACCAATGACTCTATGGTAAA	SAMN31313377	Mut-rep1	4c
KCNA1uPEnU2OSrep1	CACGATGagtgcagtgtactttgccga	ctcggtggtagaaatagttg	TCCATGACCACTGTAGGATA	ACAGGGTACATGTCACCGTAGCCTACAGTGGTCA	SAMN31313377	Mut-rep1	4c
EGFRPE5HeLarep1	GAGTGGtgccaccgtcatcaccttcc	tgtgttcctttggaggtggc	GGCCGACAGCTATGAGATGG	TGCGGACGCCGTCTTCCTCCTTCTCATAGCTGTC	SAMN31313377	Mut-rep1	S12a
ALDOBPE5HeLarep1	GAGTGGtggcttgctccttatgctgc	ccttgaggatgtttctgaac	CCGAGAAATCCTCTTCTCTG	GGTTGATGGAACTGTCCACATAGAAGAGGAT	SAMN31313377	Mut-rep1	S12a
RIT1PE5HeLarep1	GAGTGGggcatttcttccggcattta	gatcttctctgtgtaggcct	TGATGATGAGCCTGCCAATC	CTGTATCCAAAATGTCCAGAGTGGCAGGCTCATC	SAMN31313377	Mut-rep1	S12a
DNMT1PE5HeLarep1	GAGTGGgcctcactgtgtgtgacagc	tggagagccctaaatagagc	CCCTGCCAAACGGAAACCTC	GCTCTTTCAGACTCTTCCTGCGGTTTCCGTTTGGC	SAMN31313377	Mut-rep1	S12a
EMX1PE5HeLarep1	GAGTGGtgtgcctggctgggtgcaca	tgagggtagttgagcgccgt	CGGCTTTACCATAGAGTCCT	CCGCCGTCCTTGGCCACCAATGACTCTATGGTAAA	SAMN31313377	Mut-rep1	S12a
KCNA1PE5HeLarep1	GAGTGGagtgcagtgtactttgccga	ctcggtggtagaaatagttg	TCCATGACCACTGTAGGATA	ACAGGGTACATGTCACCGTAGCCTACAGTGGTCA	SAMN31313377	Mut-rep1	S12a
EGFRuPEnHeLarep1	GTAGAGCtgccaccgtcatcaccttcc	tgtgttcctttggaggtggc	GGCCGACAGCTATGAGATGG	TGCGGACGCCGTCTTCCTCCTTCTCATAGCTGTC	SAMN31313377	Mut-rep1	S12a
ALDOBuPEnHeLarep1	GTAGAGCtggcttgctccttatgctgc	ccttgaggatgtttctgaac	CCGAGAAATCCTCTTCTCTG	GGTTGATGGAACTGTCCACATAGAAGAGGAT	SAMN31313377	Mut-rep1	S12a
RIT1uPEnHeLarep1	GTAGAGCggcatttcttccggcattta	gatcttctctgtgtaggcct	TGATGATGAGCCTGCCAATC	CTGTATCCAAAATGTCCAGAGTGGCAGGCTCATC	SAMN31313377	Mut-rep1	S12a
DNMT1uPEnHeLarep1	GTAGAGCgcctcactgtgtgtgacagc	tggagagccctaaatagagc	CCCTGCCAAACGGAAACCTC	GCTCTTTCAGACTCTTCCTGCGGTTTCCGTTTGGC	SAMN31313377	Mut-rep1	S12a
EMX1uPEnHeLarep1	GTAGAGCtgtgcctggctgggtgcaca	tgagggtagttgagcgccgt	CGGCTTTACCATAGAGTCCT	CCGCCGTCCTTGGCCACCAATGACTCTATGGTAAA	SAMN31313377	Mut-rep1	S12a
KCNA1uPEnHeLarep1	GTAGAGCagtgcagtgtactttgccga	ctcggtggtagaaatagttg	TCCATGACCACTGTAGGATA	ACAGGGTACATGTCACCGTAGCCTACAGTGGTCA	SAMN31313377	Mut-rep1	S12a
EGFRPE3rep2	AGTTCCAtgccaccgtcatcaccttcc	tgtgttcctttggaggtggc	GGCCGACAGCTATGAGATGG	TGCGGACGCCGTCTTCCTCCTTCTCATAGCTGTC	SAMN31313378	Mut-rep2	4a
ALDOBPE3rep2	AGTTCCAtggcttgctccttatgctgc	ccttgaggatgtttctgaac	CCGAGAAATCCTCTTCTCTG	GGTTGATGGAACTGTCCACATAGAAGAGGAT	SAMN31313378	Mut-rep2	4a
RIT1PE3rep2	AGTTCCAggcatttcttccggcattta	gatcttctctgtgtaggcct	TGATGATGAGCCTGCCAATC	CTGTATCCAAAATGTCCAGAGTGGCAGGCTCATC	SAMN31313378	Mut-rep2	4a
DNMT1PE3rep2	AGTTCCAgcctcactgtgtgtgacagc	tggagagccctaaatagagc	CCCTGCCAAACGGAAACCTC	GCTCTTTCAGACTCTTCCTGCGGTTTCCGTTTGGC	SAMN31313378	Mut-rep2	4a
BCL11APE3rep2	AGTTCCActgttaactatctgcaaggc	caacttacaaataccctgcg	GATAAACTTCTGCACTGGAG	CGAGGGGAGGAGAGGCCCCTACAGTGCAGAAGTT	SAMN31313378	Mut-rep2	4a
CCR5PE3rep2	AGTTCCAtacctggctgtcgtccatgc	ccagccccaagatgactatc	GCTGTGTTTGCGTCTCTCCC	TCTGGTAAAGATGATTCCTGAGAGAGACGCAAACA	SAMN31313378	Mut-rep2	4a
EMX1PE3rep2	AGTTCCAtgtgcctggctgggtgcaca	tgagggtagttgagcgccgt	CGGCTTTACCATAGAGTCCT	CCGCCGTCCTTGGCCACCAATGACTCTATGGTAAA	SAMN31313378	Mut-rep2	4a
KCNA1PE3rep2	AGTTCCAagtgcagtgtactttgccga	ctcggtggtagaaatagttg	TCCATGACCACTGTAGGATA	ACAGGGTACATGTCACCGTAGCCTACAGTGGTCA	SAMN31313378	Mut-rep2	4a
VISTA1PE3rep2	ATCACGcttgggccctgtggacaaag	ttgcgcatggtgatggagaa	CATCCGCAACCTCACGTTCC	TGGTGCAGGTGAAGGTCCTGTAACGTGAGGTTGCG	SAMN31313378	Mut-rep2	4a
MECP2PE3rep2	ATCACGaaacagcggcgctccatcat	cctgggcacatacattttcc	AGGAAATCTGGCCGCTCTGC	TACACATCATACTTCCCAGCTGAGCGGCCAGAT	SAMN31313378	Mut-rep2	4a
EGFRuPEnrep2	ATGTCACGtgccaccgtcatcaccttcc	tgtgttcctttggaggtggc	GGCCGACAGCTATGAGATGG	TGCGGACGCCGTCTTCCTCCTTCTCATAGCTGTC	SAMN31313378	Mut-rep2	4a
ALDOBuPEnrep2	ATGTCACGtggcttgctccttatgctgc	ccttgaggatgtttctgaac	CCGAGAAATCCTCTTCTCTG	GGTTGATGGAACTGTCCACATAGAAGAGGAT	SAMN31313378	Mut-rep2	4a
RIT1uPEnrep2	ATGTCACGggcatttcttccggcattta	gatcttctctgtgtaggcct	TGATGATGAGCCTGCCAATC	CTGTATCCAAAATGTCCAGAGTGGCAGGCTCATC	SAMN31313378	Mut-rep2	4a
DNMT1uPEnrep2	ATGTCACGgcctcactgtgtgtgacagc	tggagagccctaaatagagc	CCCTGCCAAACGGAAACCTC	GCTCTTTCAGACTCTTCCTGCGGTTTCCGTTTGGC	SAMN31313378	Mut-rep2	4a
BCL11AuPEnrep2	ATGTCACGctgttaactatctgcaaggc	caacttacaaataccctgcg	GATAAACTTCTGCACTGGAG	CGAGGGGAGGAGAGGCCCCTACAGTGCAGAAGTT	SAMN31313378	Mut-rep2	4a
CCR5uPEnrep2	ATGTCACGtacctggctgtcgtccatgc	ccagccccaagatgactatc	GCTGTGTTTGCGTCTCTCCC	TCTGGTAAAGATGATTCCTGAGAGAGACGCAAACA	SAMN31313378	Mut-rep2	4a
EMX1uPEnrep2	ATGTCACGtgtgcctggctgggtgcaca	tgagggtagttgagcgccgt	CGGCTTTACCATAGAGTCCT	CCGCCGTCCTTGGCCACCAATGACTCTATGGTAAA	SAMN31313378	Mut-rep2	4a
KCNA1uPEnrep2	ATGTCACGagtgcagtgtactttgccga	ctcggtggtagaaatagttg	TCCATGACCACTGTAGGATA	ACAGGGTACATGTCACCGTAGCCTACAGTGGTCA	SAMN31313378	Mut-rep2	4a
VISTA1uPEnrep2	AGTTCCActtgggccctgtggacaaag	ttgcgcatggtgatggagaa	CATCCGCAACCTCACGTTCC	TGGTGCAGGTGAAGGTCCTGTAACGTGAGGTTGCG	SAMN31313378	Mut-rep2	4a
MECP2uPEnrep2	AGTTCCAaaacagcggcgctccatcat	cctgggcacatacattttcc	AGGAAATCTGGCCGCTCTGC	TACACATCATACTTCCCAGCTGAGCGGCCAGAT	SAMN31313378	Mut-rep2	4a
EGFRPE5U2OSrep2	CACCGGTtgccaccgtcatcaccttcc	tgtgttcctttggaggtggc	GGCCGACAGCTATGAGATGG	TGCGGACGCCGTCTTCCTCCTTCTCATAGCTGTC	SAMN31313378	Mut-rep2	4c
ALDOBPE5U2OSrep2	CACCGGTtggcttgctccttatgctgc	ccttgaggatgtttctgaac	CCGAGAAATCCTCTTCTCTG	GGTTGATGGAACTGTCCACATAGAAGAGGAT	SAMN31313378	Mut-rep2	4c
RIT1PE5U2OSrep2	CACCGGTggcatttcttccggcattta	gatcttctctgtgtaggcct	TGATGATGAGCCTGCCAATC	CTGTATCCAAAATGTCCAGAGTGGCAGGCTCATC	SAMN31313378	Mut-rep2	4c
DNMT1PE5U2OSrep2	CACCGGTgcctcactgtgtgtgacagc	tggagagccctaaatagagc	CCCTGCCAAACGGAAACCTC	GCTCTTTCAGACTCTTCCTGCGGTTTCCGTTTGGC	SAMN31313378	Mut-rep2	4c
EMX1PE5U2OSrep2	CACCGGTtgtgcctggctgggtgcaca	tgagggtagttgagcgccgt	CGGCTTTACCATAGAGTCCT	CCGCCGTCCTTGGCCACCAATGACTCTATGGTAAA	SAMN31313378	Mut-rep2	4c
KCNA1PE5U2OSrep2	CACCGGTagtgcagtgtactttgccga	ctcggtggtagaaatagttg	TCCATGACCACTGTAGGATA	ACAGGGTACATGTCACCGTAGCCTACAGTGGTCA	SAMN31313378	Mut-rep2	4c
EGFRuPEnU2OSrep2	CACGATGtgccaccgtcatcaccttcc	tgtgttcctttggaggtggc	GGCCGACAGCTATGAGATGG	TGCGGACGCCGTCTTCCTCCTTCTCATAGCTGTC	SAMN31313378	Mut-rep2	4c
ALDOBuPEnU2OSrep2	CACGATGtggcttgctccttatgctgc	ccttgaggatgtttctgaac	CCGAGAAATCCTCTTCTCTG	GGTTGATGGAACTGTCCACATAGAAGAGGAT	SAMN31313378	Mut-rep2	4c
RIT1uPEnU2OSrep2	CACGATGggcatttcttccggcattta	gatcttctctgtgtaggcct	TGATGATGAGCCTGCCAATC	CTGTATCCAAAATGTCCAGAGTGGCAGGCTCATC	SAMN31313378	Mut-rep2	4c
DNMT1uPEnU2OSrep2	CACGATGgcctcactgtgtgtgacagc	tggagagccctaaatagagc	CCCTGCCAAACGGAAACCTC	GCTCTTTCAGACTCTTCCTGCGGTTTCCGTTTGGC	SAMN31313378	Mut-rep2	4c
EMX1uPEnU2OSrep2	CACGATGtgtgcctggctgggtgcaca	tgagggtagttgagcgccgt	CGGCTTTACCATAGAGTCCT	CCGCCGTCCTTGGCCACCAATGACTCTATGGTAAA	SAMN31313378	Mut-rep2	4c
KCNA1uPEnU2OSrep2	CACGATGagtgcagtgtactttgccga	ctcggtggtagaaatagttg	TCCATGACCACTGTAGGATA	ACAGGGTACATGTCACCGTAGCCTACAGTGGTCA	SAMN31313378	Mut-rep2	4c
EGFRPE5HeLarep2	GAGTGGtgccaccgtcatcaccttcc	tgtgttcctttggaggtggc	GGCCGACAGCTATGAGATGG	TGCGGACGCCGTCTTCCTCCTTCTCATAGCTGTC	SAMN31313378	Mut-rep2	S12a
ALDOBPE5HeLarep2	GAGTGGtggcttgctccttatgctgc	ccttgaggatgtttctgaac	CCGAGAAATCCTCTTCTCTG	GGTTGATGGAACTGTCCACATAGAAGAGGAT	SAMN31313378	Mut-rep2	S12a
RIT1PE5HeLarep2	GAGTGGggcatttcttccggcattta	gatcttctctgtgtaggcct	TGATGATGAGCCTGCCAATC	CTGTATCCAAAATGTCCAGAGTGGCAGGCTCATC	SAMN31313378	Mut-rep2	S12a
DNMT1PE5HeLarep2	GAGTGGgcctcactgtgtgtgacagc	tggagagccctaaatagagc	CCCTGCCAAACGGAAACCTC	GCTCTTTCAGACTCTTCCTGCGGTTTCCGTTTGGC	SAMN31313378	Mut-rep2	S12a
EMX1PE5HeLarep2	GAGTGGtgtgcctggctgggtgcaca	tgagggtagttgagcgccgt	CGGCTTTACCATAGAGTCCT	CCGCCGTCCTTGGCCACCAATGACTCTATGGTAAA	SAMN31313378	Mut-rep2	S12a
KCNA1PE5HeLarep2	GAGTGGagtgcagtgtactttgccga	ctcggtggtagaaatagttg	TCCATGACCACTGTAGGATA	ACAGGGTACATGTCACCGTAGCCTACAGTGGTCA	SAMN31313378	Mut-rep2	S12a
EGFRuPEnHeLarep2	GTAGAGCtgccaccgtcatcaccttcc	tgtgttcctttggaggtggc	GGCCGACAGCTATGAGATGG	TGCGGACGCCGTCTTCCTCCTTCTCATAGCTGTC	SAMN31313378	Mut-rep2	S12a
ALDOBuPEnHeLarep2	GTAGAGCtggcttgctccttatgctgc	ccttgaggatgtttctgaac	CCGAGAAATCCTCTTCTCTG	GGTTGATGGAACTGTCCACATAGAAGAGGAT	SAMN31313378	Mut-rep2	S12a
RIT1uPEnHeLarep2	GTAGAGCggcatttcttccggcattta	gatcttctctgtgtaggcct	TGATGATGAGCCTGCCAATC	CTGTATCCAAAATGTCCAGAGTGGCAGGCTCATC	SAMN31313378	Mut-rep2	S12a
DNMT1uPEnHeLarep2	GTAGAGCgcctcactgtgtgtgacagc	tggagagccctaaatagagc	CCCTGCCAAACGGAAACCTC	GCTCTTTCAGACTCTTCCTGCGGTTTCCGTTTGGC	SAMN31313378	Mut-rep2	S12a
EMX1uPEnHeLarep2	GTAGAGCtgtgcctggctgggtgcaca	tgagggtagttgagcgccgt	CGGCTTTACCATAGAGTCCT	CCGCCGTCCTTGGCCACCAATGACTCTATGGTAAA	SAMN31313378	Mut-rep2	S12a
KCNA1uPEnHeLarep2	GTAGAGCagtgcagtgtactttgccga	ctcggtggtagaaatagttg	TCCATGACCACTGTAGGATA	ACAGGGTACATGTCACCGTAGCCTACAGTGGTCA	SAMN31313378	Mut-rep2	S12a
EGFRPE3rep3	AGTTCCAtgccaccgtcatcaccttcc	tgtgttcctttggaggtggc	GGCCGACAGCTATGAGATGG	TGCGGACGCCGTCTTCCTCCTTCTCATAGCTGTC	SAMN31313379	Mut-rep3	4a
ALDOBPE3rep3	AGTTCCAtggcttgctccttatgctgc	ccttgaggatgtttctgaac	CCGAGAAATCCTCTTCTCTG	GGTTGATGGAACTGTCCACATAGAAGAGGAT	SAMN31313379	Mut-rep3	4a
RIT1PE3rep3	AGTTCCAggcatttcttccggcattta	gatcttctctgtgtaggcct	TGATGATGAGCCTGCCAATC	CTGTATCCAAAATGTCCAGAGTGGCAGGCTCATC	SAMN31313379	Mut-rep3	4a
DNMT1PE3rep3	AGTTCCAgcctcactgtgtgtgacagc	tggagagccctaaatagagc	CCCTGCCAAACGGAAACCTC	GCTCTTTCAGACTCTTCCTGCGGTTTCCGTTTGGC	SAMN31313379	Mut-rep3	4a
BCL11APE3rep3	AGTTCCActgttaactatctgcaaggc	caacttacaaataccctgcg	GATAAACTTCTGCACTGGAG	CGAGGGGAGGAGAGGCCCCTACAGTGCAGAAGTT	SAMN31313379	Mut-rep3	4a
CCR5PE3rep3	AGTTCCAtacctggctgtcgtccatgc	ccagccccaagatgactatc	GCTGTGTTTGCGTCTCTCCC	TCTGGTAAAGATGATTCCTGAGAGAGACGCAAACA	SAMN31313379	Mut-rep3	4a
EMX1PE3rep3	AGTTCCAtgtgcctggctgggtgcaca	tgagggtagttgagcgccgt	CGGCTTTACCATAGAGTCCT	CCGCCGTCCTTGGCCACCAATGACTCTATGGTAAA	SAMN31313379	Mut-rep3	4a
KCNA1PE3rep3	AGTTCCAagtgcagtgtactttgccga	ctcggtggtagaaatagttg	TCCATGACCACTGTAGGATA	ACAGGGTACATGTCACCGTAGCCTACAGTGGTCA	SAMN31313379	Mut-rep3	4a
VISTA1PE3rep3	ATCACGcttgggccctgtggacaaag	ttgcgcatggtgatggagaa	CATCCGCAACCTCACGTTCC	TGGTGCAGGTGAAGGTCCTGTAACGTGAGGTTGCG	SAMN31313379	Mut-rep3	4a
MECP2PE3rep3	ATCACGaaacagcggcgctccatcat	cctgggcacatacattttcc	AGGAAATCTGGCCGCTCTGC	TACACATCATACTTCCCAGCTGAGCGGCCAGAT	SAMN31313379	Mut-rep3	4a
EGFRuPEnrep3	ATGTCACGtgccaccgtcatcaccttcc	tgtgttcctttggaggtggc	GGCCGACAGCTATGAGATGG	TGCGGACGCCGTCTTCCTCCTTCTCATAGCTGTC	SAMN31313379	Mut-rep3	4a
ALDOBuPEnrep3	ATGTCACGtggcttgctccttatgctgc	ccttgaggatgtttctgaac	CCGAGAAATCCTCTTCTCTG	GGTTGATGGAACTGTCCACATAGAAGAGGAT	SAMN31313379	Mut-rep3	4a
RIT1uPEnrep3	ATGTCACGggcatttcttccggcattta	gatcttctctgtgtaggcct	TGATGATGAGCCTGCCAATC	CTGTATCCAAAATGTCCAGAGTGGCAGGCTCATC	SAMN31313379	Mut-rep3	4a
DNMT1uPEnrep3	ATGTCACGgcctcactgtgtgtgacagc	tggagagccctaaatagagc	CCCTGCCAAACGGAAACCTC	GCTCTTTCAGACTCTTCCTGCGGTTTCCGTTTGGC	SAMN31313379	Mut-rep3	4a
BCL11AuPEnrep3	ATGTCACGctgttaactatctgcaaggc	caacttacaaataccctgcg	GATAAACTTCTGCACTGGAG	CGAGGGGAGGAGAGGCCCCTACAGTGCAGAAGTT	SAMN31313379	Mut-rep3	4a
CCR5uPEnrep3	ATGTCACGtacctggctgtcgtccatgc	ccagccccaagatgactatc	GCTGTGTTTGCGTCTCTCCC	TCTGGTAAAGATGATTCCTGAGAGAGACGCAAACA	SAMN31313379	Mut-rep3	4a
EMX1uPEnrep3	ATGTCACGtgtgcctggctgggtgcaca	tgagggtagttgagcgccgt	CGGCTTTACCATAGAGTCCT	CCGCCGTCCTTGGCCACCAATGACTCTATGGTAAA	SAMN31313379	Mut-rep3	4a
KCNA1uPEnrep3	ATGTCACGagtgcagtgtactttgccga	ctcggtggtagaaatagttg	TCCATGACCACTGTAGGATA	ACAGGGTACATGTCACCGTAGCCTACAGTGGTCA	SAMN31313379	Mut-rep3	4a
VISTA1uPEnrep3	AGTTCCActtgggccctgtggacaaag	ttgcgcatggtgatggagaa	CATCCGCAACCTCACGTTCC	TGGTGCAGGTGAAGGTCCTGTAACGTGAGGTTGCG	SAMN31313379	Mut-rep3	4a
MECP2uPEnrep3	AGTTCCAaaacagcggcgctccatcat	cctgggcacatacattttcc	AGGAAATCTGGCCGCTCTGC	TACACATCATACTTCCCAGCTGAGCGGCCAGAT	SAMN31313379	Mut-rep3	4a
EGFRPE5U2OSrep3	CACCGGTtgccaccgtcatcaccttcc	tgtgttcctttggaggtggc	GGCCGACAGCTATGAGATGG	TGCGGACGCCGTCTTCCTCCTTCTCATAGCTGTC	SAMN31313379	Mut-rep3	4c
ALDOBPE5U2OSrep3	CACCGGTtggcttgctccttatgctgc	ccttgaggatgtttctgaac	CCGAGAAATCCTCTTCTCTG	GGTTGATGGAACTGTCCACATAGAAGAGGAT	SAMN31313379	Mut-rep3	4c
RIT1PE5U2OSrep3	CACCGGTggcatttcttccggcattta	gatcttctctgtgtaggcct	TGATGATGAGCCTGCCAATC	CTGTATCCAAAATGTCCAGAGTGGCAGGCTCATC	SAMN31313379	Mut-rep3	4c
DNMT1PE5U2OSrep3	CACCGGTgcctcactgtgtgtgacagc	tggagagccctaaatagagc	CCCTGCCAAACGGAAACCTC	GCTCTTTCAGACTCTTCCTGCGGTTTCCGTTTGGC	SAMN31313379	Mut-rep3	4c
EMX1PE5U2OSrep3	CACCGGTtgtgcctggctgggtgcaca	tgagggtagttgagcgccgt	CGGCTTTACCATAGAGTCCT	CCGCCGTCCTTGGCCACCAATGACTCTATGGTAAA	SAMN31313379	Mut-rep3	4c
KCNA1PE5U2OSrep3	CACCGGTagtgcagtgtactttgccga	ctcggtggtagaaatagttg	TCCATGACCACTGTAGGATA	ACAGGGTACATGTCACCGTAGCCTACAGTGGTCA	SAMN31313379	Mut-rep3	4c
EGFRuPEnU2OSrep3	CACGATGtgccaccgtcatcaccttcc	tgtgttcctttggaggtggc	GGCCGACAGCTATGAGATGG	TGCGGACGCCGTCTTCCTCCTTCTCATAGCTGTC	SAMN31313379	Mut-rep3	4c
ALDOBuPEnU2OSrep3	CACGATGtggcttgctccttatgctgc	ccttgaggatgtttctgaac	CCGAGAAATCCTCTTCTCTG	GGTTGATGGAACTGTCCACATAGAAGAGGAT	SAMN31313379	Mut-rep3	4c
RIT1uPEnU2OSrep3	CACGATGggcatttcttccggcattta	gatcttctctgtgtaggcct	TGATGATGAGCCTGCCAATC	CTGTATCCAAAATGTCCAGAGTGGCAGGCTCATC	SAMN31313379	Mut-rep3	4c
DNMT1uPEnU2OSrep3	CACGATGgcctcactgtgtgtgacagc	tggagagccctaaatagagc	CCCTGCCAAACGGAAACCTC	GCTCTTTCAGACTCTTCCTGCGGTTTCCGTTTGGC	SAMN31313379	Mut-rep3	4c
EMX1uPEnU2OSrep3	CACGATGtgtgcctggctgggtgcaca	tgagggtagttgagcgccgt	CGGCTTTACCATAGAGTCCT	CCGCCGTCCTTGGCCACCAATGACTCTATGGTAAA	SAMN31313379	Mut-rep3	4c
KCNA1uPEnU2OSrep3	CACGATGagtgcagtgtactttgccga	ctcggtggtagaaatagttg	TCCATGACCACTGTAGGATA	ACAGGGTACATGTCACCGTAGCCTACAGTGGTCA	SAMN31313379	Mut-rep3	4c
EGFRPE5HeLarep3	GAGTGGtgccaccgtcatcaccttcc	tgtgttcctttggaggtggc	GGCCGACAGCTATGAGATGG	TGCGGACGCCGTCTTCCTCCTTCTCATAGCTGTC	SAMN31313379	Mut-rep3	S12a
ALDOBPE5HeLarep3	GAGTGGtggcttgctccttatgctgc	ccttgaggatgtttctgaac	CCGAGAAATCCTCTTCTCTG	GGTTGATGGAACTGTCCACATAGAAGAGGAT	SAMN31313379	Mut-rep3	S12a
RIT1PE5HeLarep3	GAGTGGggcatttcttccggcattta	gatcttctctgtgtaggcct	TGATGATGAGCCTGCCAATC	CTGTATCCAAAATGTCCAGAGTGGCAGGCTCATC	SAMN31313379	Mut-rep3	S12a
DNMT1PE5HeLarep3	GAGTGGgcctcactgtgtgtgacagc	tggagagccctaaatagagc	CCCTGCCAAACGGAAACCTC	GCTCTTTCAGACTCTTCCTGCGGTTTCCGTTTGGC	SAMN31313379	Mut-rep3	S12a
EMX1PE5HeLarep3	GAGTGGtgtgcctggctgggtgcaca	tgagggtagttgagcgccgt	CGGCTTTACCATAGAGTCCT	CCGCCGTCCTTGGCCACCAATGACTCTATGGTAAA	SAMN31313379	Mut-rep3	S12a
KCNA1PE5HeLarep3	GAGTGGagtgcagtgtactttgccga	ctcggtggtagaaatagttg	TCCATGACCACTGTAGGATA	ACAGGGTACATGTCACCGTAGCCTACAGTGGTCA	SAMN31313379	Mut-rep3	S12a
EGFRuPEnHeLarep3	GTAGAGCtgccaccgtcatcaccttcc	tgtgttcctttggaggtggc	GGCCGACAGCTATGAGATGG	TGCGGACGCCGTCTTCCTCCTTCTCATAGCTGTC	SAMN31313379	Mut-rep3	S12a
ALDOBuPEnHeLarep3	GTAGAGCtggcttgctccttatgctgc	ccttgaggatgtttctgaac	CCGAGAAATCCTCTTCTCTG	GGTTGATGGAACTGTCCACATAGAAGAGGAT	SAMN31313379	Mut-rep3	S12a
RIT1uPEnHeLarep3	GTAGAGCggcatttcttccggcattta	gatcttctctgtgtaggcct	TGATGATGAGCCTGCCAATC	CTGTATCCAAAATGTCCAGAGTGGCAGGCTCATC	SAMN31313379	Mut-rep3	S12a
DNMT1uPEnHeLarep3	GTAGAGCgcctcactgtgtgtgacagc	tggagagccctaaatagagc	CCCTGCCAAACGGAAACCTC	GCTCTTTCAGACTCTTCCTGCGGTTTCCGTTTGGC	SAMN31313379	Mut-rep3	S12a
EMX1uPEnHeLarep3	GTAGAGCtgtgcctggctgggtgcaca	tgagggtagttgagcgccgt	CGGCTTTACCATAGAGTCCT	CCGCCGTCCTTGGCCACCAATGACTCTATGGTAAA	SAMN31313379	Mut-rep3	S12a
KCNA1uPEnHeLarep3	GTAGAGCagtgcagtgtactttgccga	ctcggtggtagaaatagttg	TCCATGACCACTGTAGGATA	ACAGGGTACATGTCACCGTAGCCTACAGTGGTCA	SAMN31313379	Mut-rep3	S12a
FANCFPE2OT1rep1	AGTCAAggagttgtttactaacctga	ctctgagtattttccggcag	/	/	SAMN31313380	OT-rep1	S15b
FANCFPE2OT2rep1	AGTCAAgcaggcccacaggtccttct	cggggtaacgcgttcactct	/	/	SAMN31313380	OT-rep1	S15b
FANCFPE2OT3rep1	AGTCAAgacaacttgtagtggcaggc	atggtatccaagatgcaaga	/	/	SAMN31313380	OT-rep1	S15b
FANCFPE2OT4rep1	AGTCAAtcaagtcctttcaacacctc	cacagcacagccaggcaggt	/	/	SAMN31313380	OT-rep1	S15b
FANCFPEnOT1rep1	AGTTCCAggagttgtttactaacctga	ctctgagtattttccggcag	/	/	SAMN31313380	OT-rep1	S15b
FANCFPEnOT2rep1	AGTTCCAgcaggcccacaggtccttct	cggggtaacgcgttcactct	/	/	SAMN31313380	OT-rep1	S15b
FANCFPEnOT3rep1	AGTTCCAgacaacttgtagtggcaggc	atggtatccaagatgcaaga	/	/	SAMN31313380	OT-rep1	S15b
FANCFPEnOT4rep1	AGTTCCAtcaagtcctttcaacacctc	cacagcacagccaggcaggt	/	/	SAMN31313380	OT-rep1	S15b
FANCFuPEnOT1rep1	ATGTCACGggagttgtttactaacctga	ctctgagtattttccggcag	/	/	SAMN31313380	OT-rep1	S15b
FANCFuPEnOT3rep1	ATGTCACGgcaggcccacaggtccttct	cggggtaacgcgttcactct	/	/	SAMN31313380	OT-rep1	S15b
FANCFuPEnOT4rep1	ATGTCACGgacaacttgtagtggcaggc	atggtatccaagatgcaaga	/	/	SAMN31313380	OT-rep1	S15b
FANCFuPEnOT5rep1	ATGTCACGtcaagtcctttcaacacctc	cacagcacagccaggcaggt	/	/	SAMN31313380	OT-rep1	S15b
HEK3PE2OT1rep1	AGTCAAtgttgacctggagaagcatg	ctgacaatttctgagtcatc	/	/	SAMN31313380	OT-rep1	S15b
HEK3PE2OT2rep1	AGTCAAtgctgggaagagggctggcc	ttcctggtccaaaggcccaa	/	/	SAMN31313380	OT-rep1	S15b
HEK3PE2OT3rep1	AGTCAActatgatgtgatgtgactgg	tcatcttaatctgctcagcc	/	/	SAMN31313380	OT-rep1	S15b
HEK3PE2OT4rep1	AGTCAAcctacttggggtttaaaagt	tggtctgcaccatctcccac	/	/	SAMN31313380	OT-rep1	S15b
HEK3PEnOT1rep1	AGTTCCAtgttgacctggagaagcatg	ctgacaatttctgagtcatc	/	/	SAMN31313380	OT-rep1	S15b
HEK3PEnOT2rep1	AGTTCCAtgctgggaagagggctggcc	ttcctggtccaaaggcccaa	/	/	SAMN31313380	OT-rep1	S15b
HEK3PEnOT3rep1	AGTTCCActatgatgtgatgtgactgg	tcatcttaatctgctcagcc	/	/	SAMN31313380	OT-rep1	S15b
HEK3PEnOT4rep1	AGTTCCAcctacttggggtttaaaagt	tggtctgcaccatctcccac	/	/	SAMN31313380	OT-rep1	S15b
HEK3uPEnOT1rep1	ATGTCACGtgttgacctggagaagcatg	ctgacaatttctgagtcatc	/	/	SAMN31313380	OT-rep1	S15b
HEK3uPEnOT2rep1	ATGTCACGtgctgggaagagggctggcc	ttcctggtccaaaggcccaa	/	/	SAMN31313380	OT-rep1	S15b
HEK3uPEnOT3rep1	ATGTCACGctatgatgtgatgtgactgg	tcatcttaatctgctcagcc	/	/	SAMN31313380	OT-rep1	S15b
HEK3uPEnOT4rep1	ATGTCACGcctacttggggtttaaaagt	tggtctgcaccatctcccac	/	/	SAMN31313380	OT-rep1	S15b
HEK4PE2OT1rep1	AGTCAAagactcatagctggggctga	gctggccattccggatgatt	/	/	SAMN31313380	OT-rep1	S15b
HEK4PE2OT2rep1	AGTCAAgggtggtgtgcttgggttgc	gcactgaagaggctgcccat	/	/	SAMN31313380	OT-rep1	S15b
HEK4PE2OT3rep1	AGTCAAgtgttggtgagctcatttc	gtggcccagctgtttccacc	/	/	SAMN31313380	OT-rep1	S15b
HEK4PE2OT4rep1	AGTCAAaggtggggctggagatgcct	agggataaagcaggagaaga	/	/	SAMN31313380	OT-rep1	S15b
HEK4PEnOT1rep1	AGTTCCAagactcatagctggggctga	gctggccattccggatgatt	/	/	SAMN31313380	OT-rep1	S15b
HEK4PEnOT2rep1	AGTTCCAgggtggtgtgcttgggttgc	gcactgaagaggctgcccat	/	/	SAMN31313380	OT-rep1	S15b
HEK4PEnOT3rep1	AGTTCCAgtgttggtgagctcatttc	gtggcccagctgtttccacc	/	/	SAMN31313380	OT-rep1	S15b
HEK4PEnOT4rep1	AGTTCCAaggtggggctggagatgcct	agggataaagcaggagaaga	/	/	SAMN31313380	OT-rep1	S15b
HEK4uPEnOT1rep1	ATGTCACGagactcatagctggggctga	gctggccattccggatgatt	/	/	SAMN31313380	OT-rep1	S15b
HEK4uPEnOT2rep1	ATGTCACGgggtggtgtgcttgggttgc	gcactgaagaggctgcccat	/	/	SAMN31313380	OT-rep1	S15b
HEK4uPEnOT3rep1	ATGTCACGgtgttggtgagctcatttc	gtggcccagctgtttccacc	/	/	SAMN31313380	OT-rep1	S15b
HEK4uPEnOT4rep1	ATGTCACGaggtggggctggagatgcct	agggataaagcaggagaaga	/	/	SAMN31313380	OT-rep1	S15b
FANCFPE2OT1rep2	AGTCAAggagttgtttactaacctga	ctctgagtattttccggcag	/	/	SAMN31313381	OT-rep2	S15b
FANCFPE2OT2rep2	AGTCAAgcaggcccacaggtccttct	cggggtaacgcgttcactct	/	/	SAMN31313381	OT-rep2	S15b
FANCFPE2OT3rep2	AGTCAAgacaacttgtagtggcaggc	atggtatccaagatgcaaga	/	/	SAMN31313381	OT-rep2	S15b
FANCFPE2OT4rep2	AGTCAAtcaagtcctttcaacacctc	cacagcacagccaggcaggt	/	/	SAMN31313381	OT-rep2	S15b
FANCFPEnOT1rep2	AGTTCCAggagttgtttactaacctga	ctctgagtattttccggcag	/	/	SAMN31313381	OT-rep2	S15b
FANCFPEnOT2rep2	AGTTCCAgcaggcccacaggtccttct	cggggtaacgcgttcactct	/	/	SAMN31313381	OT-rep2	S15b
FANCFPEnOT3rep2	AGTTCCAgacaacttgtagtggcaggc	atggtatccaagatgcaaga	/	/	SAMN31313381	OT-rep2	S15b
FANCFPEnOT4rep2	AGTTCCAtcaagtcctttcaacacctc	cacagcacagccaggcaggt	/	/	SAMN31313381	OT-rep2	S15b
FANCFuPEnOT1rep2	ATGTCACGggagttgtttactaacctga	ctctgagtattttccggcag	/	/	SAMN31313381	OT-rep2	S15b
FANCFuPEnOT3rep2	ATGTCACGgcaggcccacaggtccttct	cggggtaacgcgttcactct	/	/	SAMN31313381	OT-rep2	S15b
FANCFuPEnOT4rep2	ATGTCACGgacaacttgtagtggcaggc	atggtatccaagatgcaaga	/	/	SAMN31313381	OT-rep2	S15b
FANCFuPEnOT5rep2	ATGTCACGtcaagtcctttcaacacctc	cacagcacagccaggcaggt	/	/	SAMN31313381	OT-rep2	S15b
HEK3PE2OT1rep2	AGTCAAtgttgacctggagaagcatg	ctgacaatttctgagtcatc	/	/	SAMN31313381	OT-rep2	S15b
HEK3PE2OT2rep2	AGTCAAtgctgggaagagggctggcc	ttcctggtccaaaggcccaa	/	/	SAMN31313381	OT-rep2	S15b
HEK3PE2OT3rep2	AGTCAActatgatgtgatgtgactgg	tcatcttaatctgctcagcc	/	/	SAMN31313381	OT-rep2	S15b
HEK3PE2OT4rep2	AGTCAAcctacttggggtttaaaagt	tggtctgcaccatctcccac	/	/	SAMN31313381	OT-rep2	S15b
HEK3PEnOT1rep2	AGTTCCAtgttgacctggagaagcatg	ctgacaatttctgagtcatc	/	/	SAMN31313381	OT-rep2	S15b
HEK3PEnOT2rep2	AGTTCCAtgctgggaagagggctggcc	ttcctggtccaaaggcccaa	/	/	SAMN31313381	OT-rep2	S15b
HEK3PEnOT3rep2	AGTTCCActatgatgtgatgtgactgg	tcatcttaatctgctcagcc	/	/	SAMN31313381	OT-rep2	S15b
HEK3PEnOT4rep2	AGTTCCAcctacttggggtttaaaagt	tggtctgcaccatctcccac	/	/	SAMN31313381	OT-rep2	S15b
HEK3uPEnOT1rep2	ATGTCACGtgttgacctggagaagcatg	ctgacaatttctgagtcatc	/	/	SAMN31313381	OT-rep2	S15b
HEK3uPEnOT2rep2	ATGTCACGtgctgggaagagggctggcc	ttcctggtccaaaggcccaa	/	/	SAMN31313381	OT-rep2	S15b
HEK3uPEnOT3rep2	ATGTCACGctatgatgtgatgtgactgg	tcatcttaatctgctcagcc	/	/	SAMN31313381	OT-rep2	S15b
HEK3uPEnOT4rep2	ATGTCACGcctacttggggtttaaaagt	tggtctgcaccatctcccac	/	/	SAMN31313381	OT-rep2	S15b
HEK4PE2OT1rep2	AGTCAAagactcatagctggggctga	gctggccattccggatgatt	/	/	SAMN31313381	OT-rep2	S15b
HEK4PE2OT2rep2	AGTCAAgggtggtgtgcttgggttgc	gcactgaagaggctgcccat	/	/	SAMN31313381	OT-rep2	S15b
HEK4PE2OT3rep2	AGTCAAgtgttggtgagctcatttc	gtggcccagctgtttccacc	/	/	SAMN31313381	OT-rep2	S15b
HEK4PE2OT4rep2	AGTCAAaggtggggctggagatgcct	agggataaagcaggagaaga	/	/	SAMN31313381	OT-rep2	S15b
HEK4PEnOT1rep2	AGTTCCAagactcatagctggggctga	gctggccattccggatgatt	/	/	SAMN31313381	OT-rep2	S15b
HEK4PEnOT2rep2	AGTTCCAgggtggtgtgcttgggttgc	gcactgaagaggctgcccat	/	/	SAMN31313381	OT-rep2	S15b
HEK4PEnOT3rep2	AGTTCCAgtgttggtgagctcatttc	gtggcccagctgtttccacc	/	/	SAMN31313381	OT-rep2	S15b
HEK4PEnOT4rep2	AGTTCCAaggtggggctggagatgcct	agggataaagcaggagaaga	/	/	SAMN31313381	OT-rep2	S15b
HEK4uPEnOT1rep2	ATGTCACGagactcatagctggggctga	gctggccattccggatgatt	/	/	SAMN31313381	OT-rep2	S15b
HEK4uPEnOT2rep2	ATGTCACGgggtggtgtgcttgggttgc	gcactgaagaggctgcccat	/	/	SAMN31313381	OT-rep2	S15b
HEK4uPEnOT3rep2	ATGTCACGgtgttggtgagctcatttc	gtggcccagctgtttccacc	/	/	SAMN31313381	OT-rep2	S15b
HEK4uPEnOT4rep2	ATGTCACGaggtggggctggagatgcct	agggataaagcaggagaaga	/	/	SAMN31313381	OT-rep2	S15b
FANCFPE2OT1rep3	AGTCAAggagttgtttactaacctga	ctctgagtattttccggcag	/	/	SAMN31313382	OT-rep3	S15b
FANCFPE2OT2rep3	AGTCAAgcaggcccacaggtccttct	cggggtaacgcgttcactct	/	/	SAMN31313382	OT-rep3	S15b
FANCFPE2OT3rep3	AGTCAAgacaacttgtagtggcaggc	atggtatccaagatgcaaga	/	/	SAMN31313382	OT-rep3	S15b
FANCFPE2OT4rep3	AGTCAAtcaagtcctttcaacacctc	cacagcacagccaggcaggt	/	/	SAMN31313382	OT-rep3	S15b
FANCFPEnOT1rep3	AGTTCCAggagttgtttactaacctga	ctctgagtattttccggcag	/	/	SAMN31313382	OT-rep3	S15b
FANCFPEnOT2rep3	AGTTCCAgcaggcccacaggtccttct	cggggtaacgcgttcactct	/	/	SAMN31313382	OT-rep3	S15b
FANCFPEnOT3rep3	AGTTCCAgacaacttgtagtggcaggc	atggtatccaagatgcaaga	/	/	SAMN31313382	OT-rep3	S15b
FANCFPEnOT4rep3	AGTTCCAtcaagtcctttcaacacctc	cacagcacagccaggcaggt	/	/	SAMN31313382	OT-rep3	S15b
FANCFuPEnOT1rep3	ATGTCACGggagttgtttactaacctga	ctctgagtattttccggcag	/	/	SAMN31313382	OT-rep3	S15b
FANCFuPEnOT3rep3	ATGTCACGgcaggcccacaggtccttct	cggggtaacgcgttcactct	/	/	SAMN31313382	OT-rep3	S15b
FANCFuPEnOT4rep3	ATGTCACGgacaacttgtagtggcaggc	atggtatccaagatgcaaga	/	/	SAMN31313382	OT-rep3	S15b
FANCFuPEnOT5rep3	ATGTCACGtcaagtcctttcaacacctc	cacagcacagccaggcaggt	/	/	SAMN31313382	OT-rep3	S15b
HEK3PE2OT1rep3	AGTCAAtgttgacctggagaagcatg	ctgacaatttctgagtcatc	/	/	SAMN31313382	OT-rep3	S15b
HEK3PE2OT2rep3	AGTCAAtgctgggaagagggctggcc	ttcctggtccaaaggcccaa	/	/	SAMN31313382	OT-rep3	S15b
HEK3PE2OT3rep3	AGTCAActatgatgtgatgtgactgg	tcatcttaatctgctcagcc	/	/	SAMN31313382	OT-rep3	S15b
HEK3PE2OT4rep3	AGTCAAcctacttggggtttaaaagt	tggtctgcaccatctcccac	/	/	SAMN31313382	OT-rep3	S15b
HEK3PEnOT1rep3	AGTTCCAtgttgacctggagaagcatg	ctgacaatttctgagtcatc	/	/	SAMN31313382	OT-rep3	S15b
HEK3PEnOT2rep3	AGTTCCAtgctgggaagagggctggcc	ttcctggtccaaaggcccaa	/	/	SAMN31313382	OT-rep3	S15b
HEK3PEnOT3rep3	AGTTCCActatgatgtgatgtgactgg	tcatcttaatctgctcagcc	/	/	SAMN31313382	OT-rep3	S15b
HEK3PEnOT4rep3	AGTTCCAcctacttggggtttaaaagt	tggtctgcaccatctcccac	/	/	SAMN31313382	OT-rep3	S15b
HEK3uPEnOT1rep3	ATGTCACGtgttgacctggagaagcatg	ctgacaatttctgagtcatc	/	/	SAMN31313382	OT-rep3	S15b
HEK3uPEnOT2rep3	ATGTCACGtgctgggaagagggctggcc	ttcctggtccaaaggcccaa	/	/	SAMN31313382	OT-rep3	S15b
HEK3uPEnOT3rep3	ATGTCACGctatgatgtgatgtgactgg	tcatcttaatctgctcagcc	/	/	SAMN31313382	OT-rep3	S15b
HEK3uPEnOT4rep3	ATGTCACGcctacttggggtttaaaagt	tggtctgcaccatctcccac	/	/	SAMN31313382	OT-rep3	S15b
HEK4PE2OT1rep3	AGTCAAagactcatagctggggctga	gctggccattccggatgatt	/	/	SAMN31313382	OT-rep3	S15b
HEK4PE2OT2rep3	AGTCAAgggtggtgtgcttgggttgc	gcactgaagaggctgcccat	/	/	SAMN31313382	OT-rep3	S15b
HEK4PE2OT3rep3	AGTCAAgtgttggtgagctcatttc	gtggcccagctgtttccacc	/	/	SAMN31313382	OT-rep3	S15b
HEK4PE2OT4rep3	AGTCAAaggtggggctggagatgcct	agggataaagcaggagaaga	/	/	SAMN31313382	OT-rep3	S15b
HEK4PEnOT1rep3	AGTTCCAagactcatagctggggctga	gctggccattccggatgatt	/	/	SAMN31313382	OT-rep3	S15b
HEK4PEnOT2rep3	AGTTCCAgggtggtgtgcttgggttgc	gcactgaagaggctgcccat	/	/	SAMN31313382	OT-rep3	S15b
HEK4PEnOT3rep3	AGTTCCAgtgttggtgagctcatttc	gtggcccagctgtttccacc	/	/	SAMN31313382	OT-rep3	S15b
HEK4PEnOT4rep3	AGTTCCAaggtggggctggagatgcct	agggataaagcaggagaaga	/	/	SAMN31313382	OT-rep3	S15b
HEK4uPEnOT1rep3	ATGTCACGagactcatagctggggctga	gctggccattccggatgatt	/	/	SAMN31313382	OT-rep3	S15b
HEK4uPEnOT2rep3	ATGTCACGgggtggtgtgcttgggttgc	gcactgaagaggctgcccat	/	/	SAMN31313382	OT-rep3	S15b
HEK4uPEnOT3rep3	ATGTCACGgtgttggtgagctcatttc	gtggcccagctgtttccacc	/	/	SAMN31313382	OT-rep3	S15b
HEK4uPEnOT4rep3	ATGTCACGaggtggggctggagatgcct	agggataaagcaggagaaga	/	/	SAMN31313382	OT-rep3	S15b
