# Supplementary material for: Development of a versatile nuclease prime editor with upgraded precision
Source: Nat Commun. 2023 Jan 19;14:305. doi: 10.1038/s41467-023-35870-0 (PMC9852468; doi:10.1038/s41467-023-35870-0)
Supplement: Supplementary file 6 — Source Data [file 41467_2023_35870_MOESM6_ESM.xlsx]

## Sheet: Figure 1
Fig 1b
				All RT-driven edits			Accurate edits			Indels
				Rep.1	Rep.2	Rep.3	Rep.1	Rep.2	Rep.3	Rep.1	Rep.2	Rep.3
	% of total reads with the specified edits or indels	LSP1 34bp insertion	Control	45.4442	45.6817	46.3733	23.2276	22.0924	23.5743	17.6833	15.8587	16.2232
			Ub(wt)	75.1691	61.7176	65.9786	26.8695	18.5699	21.4901	10.541	17.5256	15.0215
			G08	44.017	45.8793	45.7209	37.3597	39.3444	39.1719	16.3437	18.1889	16.9313
			G08 (I44A)	44.6674	42.3543	44.7275	43.4749	40.6035	43.1762	17.9836	16.5557	17.3119
		SEC61B 34bp insertion	Control	50.84	52.0842	51.6128	19.5325	17.3785	18.2165	25.9274	26.8458	26.8443
			Ub(wt)	49.6446	54.4939	52.2649	18.1973	18.9133	18.448	29.8227	30.5117	30.0741
			G08	56.7288	52.467	54.4694	47.8883	44.6376	46.0377	29.6811	34.2729	31.6946
			G08 (I44A)	57.2579	47.6198	53.198	54.9628	45.4142	51.1281	27.7433	27.1449	27.1877
		RUNX1 34bp insertion	Control	64.7103	64.8049	64.1241	7.48081	7.59218	7.33999	32.6375	32.8889	33.1836
			Ub(wt)	60.7542	59.8572	59.9142	7.29284	7.79507	7.72563	35.1377	37.1159	36.5175
			G08	65.0187	64.8259	64.6034	39.364	40.1189	40.1486	31.6935	33.0787	32.7842
			G08 (I44A)	67.2127	66.8014	66.9414	58.6836	58.5745	58.4481	29.562	28.9945	29.1346
Fig 1c
				All RT-driven edits			Accurate edits			Indels
				Rep.1	Rep.2	Rep.3	Rep.1	Rep.2	Rep.3	Rep.1	Rep.2	Rep.3
	% of total reads with the specified edits or indels	LSP1 34bp insertion	A10	44.8615	51.0961	48.3027	20.1881	15.6515	18.2885	19.9199	17.7578	18.7541
			A11	41.7284	34.3662	39.3475	15.1315	15.7592	15.9988	16.4986	20.0291	17.4385
			C08	43.241	45.5562	44.6914	21.5427	20.3409	21.3681	16.905	17.2381	17.0591
			H04	51.2916	47.9249	49.1726	26.6539	25.1245	26.0258	19.8806	19.4802	18.6212
		SEC61B 34bp insertion	A10	55.0754	53.5362	53.9714	14.5251	14.2416	14.4021	31.8936	35.5846	33.7304
			A11	46.9995	51.229	49.2218	22.6519	15.9499	18.9794	30.5899	30.858	30.8859
			C08	53.6641	59.5913	55.7467	17.9991	22.1441	19.8859	31.7872	28.2412	30.4169
			H04	54.4033	55.0157	54.7096	21.3582	20.7133	21.0916	30.5877	33.7306	32.4881
		RUNX1 34bp insertion	A10	63.844	63.72	63.0452	8.08149	5.942	6.3901	34.0817	33.5531	34.2941
			A11	61.2603	60.5006	61.0013	5.61284	5.76122	5.69632	35.4686	35.9531	35.3837
			C08	63.0706	65.1294	64.0841	8.45131	7.74213	8.16933	33.166	32.8833	33.1378
			H04	59.9171	61.6053	60.8068	8.11679	8.65862	8.39647	36.2898	35.2213	35.9325
	Calculated from the raw data of Con, Ub, G08, I44A, A10, A11, C08 and H04 groups in (1b, c) above
			Ctrl			Ub(wt)			A10
			Rep.1	Rep.2	Rep.3	Rep.1	Rep.2	Rep.3	Rep.1	Rep.2	Rep.3
	Accurate edits/All RT-driven esits ratio(%)	LSP1	51.1123	48.3617	50.836	35.7455	30.0884	32.5714	45.001	30.6315	37.8622
		SEC61B	38.4196	33.3661	35.2945	36.6551	34.7073	35.2972	26.3731	26.6018	26.6847
		RUNX1	11.5605	11.7154	11.4465	12.0038	13.0228	12.8945	12.6582	9.32517	10.1358
			A11			C08			G08
			Rep.1	Rep.2	Rep.3	Rep.1	Rep.2	Rep.3	Rep.1	Rep.2	Rep.3
		LSP1	36.2619	45.8567	40.6602	49.8201	44.6501	47.8125	84.8755	85.7562	85.6761
		SEC61B	48.1961	31.1345	38.559	33.5403	37.16	35.672	84.4161	85.0774	84.5203
		RUNX1	9.16228	9.52258	9.33803	13.3998	11.8873	12.7478	60.5426	61.8871	62.1462
			H04			G08 (I44A)
			Rep.1	Rep.2	Rep.3	Rep.1	Rep.2	Rep.3
		LSP1	51.9654	52.4247	52.9275	97.3304	95.8663	96.5317		These data were used for plotting the heatmap via the GraphPad program.
		SEC61B	39.2591	37.6498	38.552	95.9916	95.3683	96.1089		The program was set to map the mean values of side-by-side replicates.
		RUNX1	13.5467	14.055	13.8084	87.3102	87.8343	87.6112
Fig 1e
	% of total reads with the specified edits or indels		PEn			Unintended edits				uPEn2			Unintended edits
			Rep.1	Rep.2	Rep.3	Rep.1	Rep.2	Rep.3		Rep.1	Rep.2	Rep.3	Rep.1	Rep.2	Rep.3
		FANCF	10.4043	11.3517	11.0398	45.7282	45.2503	45.6217	FANCF	20.2587	18.1174	19.0148	37.9279	38.6153	38.3251
		UBE3A	12.0893	10.5156	12.6354	65.7983	70.2458	65.6915	UBE3A	24.4361	22.6992	24.7292	52.6479	52.7925	51.0456
		SHANK3-1	18.4408	24.1928	20.5445	59.3542	63.8579	61.0205	SHANK3-1	41.6498	33.469	44.0212	34.7687	46.4372	30.1352
		SHANK3-2	25.9286	37.2338	31.6558	37.3769	37.6493	36.8848	SHANK3-2	42.2241	39.2743	40.4634	23.27	23.1634	23.1509
			uPEn1			Unintended edits				uPEn3			Unintended edits
			Rep.1	Rep.2	Rep.3	Rep.1	Rep.2	Rep.3		Rep.1	Rep.2	Rep.3	Rep.1	Rep.2	Rep.3
		FANCF	36.323	34.367	35.5773	16.4899	18.3991	17.5022	FANCF	39.0872	38.1035	38.9798	19.4268	22.8071	20.8244
		UBE3A	41.6184	45.209	41.7377	34.0865	27.2254	32.4711	UBE3A	40.915	41.192	38.344	36.6854	36.5725	39.4283
		SHANK3-1	38.7982	45.8334	42.2781	25.8611	25.8955	25.9908	SHANK3-1	44.0212	41.6865	42.3446	30.1352	33.4639	32.2951
		SHANK3-2	47.6327	49.7846	49.2095	16.5642	15.6651	16.1739	SHANK3-2	47.7694	51.4094	49.5922	14.5679	16.7482	15.6097
Fig 1f
	Calculated from the raw data in (1e) above
	PEn efficiency was set to 1		PEn			uPEn1			uPEn2			uPEn3
			Rep.1	Rep.2	Rep.3	Rep.1	Rep.2	Rep.3	Rep.1	Rep.2	Rep.3	Rep.1	Rep.2	Rep.3
		FANCF	1	1	1	3.49115	3.02748	3.22265	1.94714	1.59602	1.72239	3.75683	3.35664	3.53085
		UBE3A	1	1	1	3.44257	4.29923	3.30324	2.0213	2.15862	1.95714	3.38439	3.91722	3.03465
		SHANK3-1	1	1	1	2.10393	1.89451	2.05788	2.25857	1.38343	2.14273	2.38717	1.7231	2.06112
		SHANK3-2	1	1	1	1.83707	1.33708	1.55452	1.62848	1.0548	1.27823	1.84234	1.38072	1.56661
		(Average)	PEn	uPEn1	uPEn2	uPEn3
		FANCF	1	3.24709	1.75518	3.54811
		UBE3A	1	3.68168	2.04568	3.44542
		SHANK3-1	1	2.01877	1.92824	2.05713
		SHANK3-2	1	1.57623	1.3205	1.59656

## Sheet: Figure 2
Fig 2b
				Accurate edits			Unintended edits
				Rep.1	Rep.2	Rep.3	Rep.1	Rep.2	Rep.3
	% of total reads with the specified edits or indels	EMX1 24bp ins	HR 0	1.45062	1.10662	0.914182	81.8549	77.8306	76.5961
			HR 5	3.09546	3.72955	3.76453	77.4314	73.5966	69.2978
			HR 10	17.1963	15.4998	14.2364	58.7151	55.683	53.6855
			HR 15	32.4841	34.5899	32.5189	34.8495	33.9159	35.1665
			HR 20	33.4852	30.9612	32.2155	41.5578	46.714	43.4508
			HR 25	28.2543	34.3089	30.7816	42.8844	44.1068	43.8087
		FAM17A 24bp ins	HR 0	1.59012	4.44762	3.34339	69.5653	66.3173	66.9965
			HR 5	19.2187	16.4514	17.535	56.3626	55.0945	55.9198
			HR 10	14.0423	13.6308	9.19876	11.6617	11.9972	10.7897
			HR 15	43.1705	42.3629	42.0354	27.8818	28.2047	26.8811
			HR 20	35.8148	37.8988	40.736	21.0657	21.7363	21.2569
			HR 25	42.3818	38.4585	39.1636	25.7395	23.4349	24.0011
		PRNP 24bp ins	HR 0	1.85507	3.76751	3.49262	79.6715	80.937	80.3143
			HR 5	4.89985	5.02553	5.92843	67.4061	76.0214	81.8307
			HR 10	20.7203	21.6882	21.7723	54.2674	56.9651	60.0642
			HR 15	46.2478	46.4584	47.3776	31.3593	31.2647	31.3767
			HR 20	53.7843	51.397	53.318	29.06	31.0019	33.28
			HR 25	48.7891	45.2152	47.4295	30.0544	31.0138	30.2045
Fig 2c
	A different presentation of precise editing efficiencies (%) in relation to the length of HR from the data shown in (2b) above
				EMX1			FAM17A			PRNP
				Rep.1	Rep.2	Rep.3	Rep.1	Rep.2	Rep.3	Rep.1	Rep.2	Rep.3
	% of total sequencing reads with the accurate edits		HR0	1.45062	1.10662	0.914182	1.59012	4.44762	3.34339	1.85507	3.76751	3.49262
			HR5	3.09546	3.72955	3.76453	19.2187	16.4514	17.535	4.89985	5.02553	5.92843
			HR10	17.1963	15.4998	14.2364	14.0423	13.6308	9.19876	20.7203	21.6882	21.7723
			HR15	32.4841	34.5899	32.5189	43.1705	42.3629	42.0354	46.2478	46.4584	47.3776
			HR20	33.4852	30.9612	32.2155	35.8148	37.8988	40.736	53.7843	51.397	53.318
			HR25	28.2543	34.3089	30.7816	42.3818	38.4585	39.1636	48.7891	45.2152	47.4295
Fig 2d
				Insertion edits			Unintended edits
				Rep.1	Rep.2	Rep.3	Rep.1	Rep.2	Rep.3
	% of total reads with the specified edits or indels		UBE3A 24bp ins	48.4955	41.0401	38.4528	14.4902	21.5039	23.8101
			RUNX1 34bp ins	56.8213	57.7825	58.5157	33.2087	32.0095	31.158
			SEC61B 34bp ins	54.9628	45.4142	51.1281	27.7433	27.1449	27.1877
			HEK3 36bp ins	34.0221	32.5054	32.811	64.0264	64.8526	64.8461
			PAH 46bp ins	12.9345	12.0674	10.9715	39.8858	47.7981	43.53
			FANCF 60bp ins	16.8326	15.8119	16.1085	32.6231	29.903	29.3145

## Sheet: Figure 3
Fig 3b
				Deletion edits			Unintended edits
				Rep.1	Rep.2	Rep.3	Rep.1	Rep.2	Rep.3
	% of total reads with the specified edits or indels		RUNX1 24bp del	77.2523	75.4607	75.6831	13.6541	14.3148	14.562
			HEK3 24bp del	59.7765	60.9139	60.6061	24.6987	22.5286	22.9666
			LSP1 36bp del	57.5797	62.445	61.6016	32.6231	29.3145	29.903
			LSP1 56bp del	24.2035	25.1974	25.4068	64.9931	66.7862	65.6178
			HEK3 68bp del	22.6569	23.8466	22.7759	47.1535	44.6757	45.9041
			RUNX1 90bp del	16.5774	19.4512	19.0449	69.6139	65.3885	66.5814
Fig 3c
				Replacement edits			Unintended edits
				Rep.1	Rep.2	Rep.3	Rep.1	Rep.2	Rep.3
	% of total reads with the specified edits or indels		HEK3 12bp rep	52.5714	51.0633	52.0043	36.3314	36.1622	36.0546
			LSP1 26bp rep	59.3141	63.0139	60.7579	29.3049	28.4447	27.2505
			HEK3 32bp rep	34.8746	34.2679	34.2437	57.8924	58.1722	58.3664
			RUNX1 32bp rep	60.4328	51.4881	56.3807	33.4581	30.3752	27.8033
			LSP1 46bp rep	48.515	50	49.9071	34.7569	35.8929	37.2824
Fig 3d
	The summarized precise editing efficiencies (%) from data shown in (2d, 3b and 3c)
				Accurate edits
				Rep.1	Rep.2	Rep.3	(Average)
	% of total reads with the accurate edits		UBE3A 24bp ins	48.4955	38.4528	41.0401	42.6628
			RUNX1 34bp ins	56.8213	58.5157	57.7825	57.7065
			SEC61B 34bp ins	54.9628	45.4142	51.1281	50.5017
			HEK3 36bp ins	34.0221	32.5054	32.811	33.1128
			PAH 46bp ins	12.9345	12.0674	10.9715	11.9911
			FANCF 60bp ins	16.8326	16.1085	15.8119	16.251
			RUNX1 24bp del	77.2523	75.4607	75.6831	76.132
			HEK3 24bp del	59.7765	60.9139	60.6061	60.4322
			LSP1 36bp del	57.5797	62.445	61.6016	60.5421
			LSP1 56bp del	24.2035	25.1974	25.4068	24.9359
			HEK3 68bp del	22.6569	23.8466	22.7759	23.0931
			RUNX1 90bp del	16.5774	19.4512	19.0449	18.3578
			HEK3 12bp rep	52.5714	51.0633	52.0043	51.8797
			LSP1 26bp rep	59.3141	63.0139	60.7579	61.0286
			HEK3 32bp rep	34.8746	34.2679	34.2437	34.4621
			RUNX1 32bp rep	60.4328	51.4881	56.3807	56.1005
			LSP1 46bp rep	48.515	50	49.9071	49.474
		% of total reads with the accurate edits	Insertion	Deletion	Replacement	All edits
			42.6628	60.4322	51.8797	42.6628
			57.7065	23.0931	61.0286	57.7065
			50.5017	24.9359	34.4621	50.5017
			33.1128	76.132	56.1005	33.1128
			16.251	60.5421	49.474	11.9911
			11.9911	18.3578		16.251
						76.132
						60.4322
						60.5421
						24.9359
						23.0931
						18.3578
						51.8797
						61.0286
						34.4621
						56.1005
						49.474

## Sheet: Figure 4
Fig 4a
				PE3max			Unintended edits			uPEn			Unintended edits
				Rep.1	Rep.2	Rep.3	Rep.1	Rep.2	Rep.3	Rep.1	Rep.2	Rep.3	Rep.1	Rep.2	Rep.3
	% of total sequencing reads with the base conversion or indels		ALDOB +1 C>A	1.97981	2.27558	2.11707	0.232406	0.085751	0.145827	38.3546	44.7965	41.0914	26.3199	22.7345	24.6645
			BCL11A +1 G>T	11.3534	10.3523	10.8092	0.297597	0.063821	0.214649	49.2874	55.6371	52.4367	42.9294	34.6723	38.5639
			CCR5 +2 C>T	32.3638	29.3399	30.7271	0.489746	0.480625	0.498436	38.1264	42.5161	40.3287	49.1961	42.788	45.9628
			DNMT1 +2 T>G	13.8757	15.1936	14.0432	1.31096	0.573937	0.920177	45.7257	54.4144	48.8875	43.1733	40.6804	44.0431
			EGFR +1 T>A	4.04983	3.15075	3.42056	0.098987	0.269549	0.244467	35.7771	33.8676	34.194	43.9951	47.4529	46.7727
			EMX1 +2 C>A	10.5915	15.44	14.122	0.028963	0.0416	0.045182	83.2811	80.2497	81.2339	13.6892	17.1632	16.16
			KCNA1 +1 A>C	3.25315	3.05742	3.09422	0.241358	0.043324	0.105237	48.7869	49.5248	49.2583	40.0854	38.0569	38.7461
			MECP2 +1 T>A	14.4551	17.3874	16.2441	2.51185	2.57878	2.54929	62.8832	69.1046	66.7086	18.646	14.4308	16.1597
			RIT1 +1 A>C	6.93764	8.62289	8.01132	0.081145	0.178369	0.12765	27.2563	20.374	23.5885	17.0796	15.8643	16.5178
			VISTA1 +2 C>A	11.7674	13.8029	13.0179	0.162597	0.107745	0.129113	45.4462	47.8968	46.9264	16.9483	18.7796	18.1976
Fig 4b
	Normalized data derived from those in (4a) above
					uPEn			uPEn
				PE3max	Rep.1	Rep.2	Rep.3	(Average)
	PE3max efficiency was set to 1		ALDOB +1 C>A	1	19.3729	19.6857	19.4096	19.4894
			BCL11A +1 G>T	1	4.3412	5.37437	4.8511	4.85556
			CCR5 +2 C>T	1	1.17806	1.44909	1.31248	1.31321
			DNMT1 +2 T>G	1	3.29537	3.5814	3.48122	3.45267
			EGFR +1 T>A	1	8.83423	10.7491	9.99661	9.85997
			EMX1 +2 C>A	1	7.863	5.19752	5.75229	6.27094
			KCNA1 +1 A>C	1	14.9968	16.1982	15.9194	15.7048
			MECP2 +1 T>A	1	4.35024	3.9744	4.10664	4.14376
			RIT1 +1 A>C	1	3.92875	2.36278	2.94439	3.07864
			VISTA1 +2 C>A	1	3.86205	3.47005	3.60475	3.64562
Fig 4c
				PE5max			Unintended edits			uPEn			Unintended edits
				Rep.1	Rep.2	Rep.3	Rep.1	Rep.2	Rep.3	Rep.1	Rep.2	Rep.3	Rep.1	Rep.2	Rep.3
	% of total sequencing reads with the base conversion or indels		ALDOB +1 C>A	2.15376	3.14243	2.42507	0.098255	0.136037	0.106617	38.5257	38.4037	38.4637	28.279	19.1457	23.5593
			DNMT1 +2 T>G	11.7905	10.3756	10.3437	0.989456	0.194001	0.498171	41.5758	45.8147	41.7898	43.0052	38.8133	42.82
			EGFR +1 T>A	3.18217	3.73052	3.264	0.139987	0.170108	0.21811	29.4605	34.8405	31.9724	43.2257	42.8245	43.3616
			EMX1 +2 C>A	13.5379	13.8521	13.9092	0.015042	0.096235	0.084856	80.5556	64.3129	63.1285	11.1111	20.0219	20.4966
			KCNA1 +1 A>C	2.80528	3.05024	3.08259	0.037045	0.52948	0.364981	42.5805	44.7034	43.1249	43.7531	43.4118	43.939
			RIT1 +1 A>C	4.08624	3.79001	3.89152	0.08353	0.222553	0.161517	24.4017	29.4739	27.4517	13.0564	19.568	17.121
Fig 4d
	Normalized data derived from those in (4c) above
					uPEn			uPEn
				PE5max	Rep.1	Rep.2	Rep.3	(Average)
	PE5max efficiency was set to 1		ALDOB +1 C>A	1	17.8876	12.221	15.8609	15.3232
			DNMT1 +2 T>G	1	3.52621	4.41564	4.04012	3.99399
			EGFR +1 T>A	1	9.258	9.33932	9.79546	9.46426
			EMX1 +2 C>A	1	5.95037	4.64284	4.53862	5.04394
			KCNA1 +1 A>C	1	15.1787	14.6557	13.9898	14.6081
			RIT1 +1 A>C	1	5.97166	7.77674	7.05424	6.93421
Fig 4e
	Normalized data derived from those related to Supplementary Figure 12a
					uPEn			uPEn
				PE5max	Rep.1	Rep.2	Rep.3	(Average)
	PE5max efficiency was set to 1		ALDOB +1 C>A	1	12.5608	34.9904	26.0379	24.5297
			DNMT1 +2 T>G	1	2.07995	1.70787	1.87853	1.88878
			EGFR +1 T>A	1	5.56923	3.98448	4.83678	4.79683
			EMX1 +2 C>A	1	1.87114	5.20157	2.87663	3.31645
			KCNA1 +1 A>C	1	40.0495	44.0615	42.7368	42.2826
			RIT1 +1 A>C	1	1.06944	1.44512	1.50886	1.34114

## Sheet: Figure 5
Fig 5a
				Accurate edits			Uintended edits
			CDKL5 loci	Rep.1	Rep.2	Rep.3	Rep.1	Rep.2	Rep.3
	% of total reads with the specified edits or indels	PE2max	24-bp insertion	0.186723	0.97012	0.653209	1.9123	1.60805	1.73461
			14-bp deletion	0.132331	0.578931	0.490044	1.81347	1.9442	1.7854
			26-bp replacement	0.51329	0.961426	0.776715	1.7501	1.72714	1.74035
				Rep.1	Rep.2	Rep.3	Rep.1	Rep.2	Rep.3
		PE3max	24-bp insertion	5.91819	2.64161	4.11881	2.23596	1.75387	2.07989
			14-bp deletion	0.379412	0.0135494	0.159507	2.22124	2.02157	1.98798
			26-bp replacement	1.76663	3.40353	2.76177	1.6765	2.23477	2.0061
				Rep.1	Rep.2	Rep.3	Rep.1	Rep.2	Rep.3
		PE5max	24-bp insertion	1.6632	3.62088	2.59648	1.83918	1.69266	1.78631
			14-bp deletion	0.0321566	0.0323217	0.0323217	1.7778	1.98461	1.86081
			26-bp replacement	1.91052	2.73283	2.44111	2.15788	1.65134	2.02029
				Rep.1	Rep.2	Rep.3	Rep.1	Rep.2	Rep.3
		uPEn	24-bp insertion	30.6811	40.4735	37.5647	23.8608	21.7846	22.5046
			14-bp deletion	42.3779	30.015	36.9369	28.8679	28.0198	28.3735
			26-bp replacement	21.7177	18.9653	19.8809	48.7655	35.7157	41.3524
Fig 5b
				Accurate edits			Uintended edits
			CXCR4 loci	Rep.1	Rep.2	Rep.3	Rep.1	Rep.2	Rep.3
	% of total reads with the specified edits or indels	PE2max	34-bp insertion	1.20918	1.76508	1.51244	1.29407	1.00536	1.18246
			13-bp deletion	0.0904767	0.38954	0.277838	2.80478	1.95447	2.36943
			12-bp replacement	9.49712	6.87568	7.58133	1.126	1.19529	1.47208
				Rep.1	Rep.2	Rep.3	Rep.1	Rep.2	Rep.3
		PE3max	34-bp insertion	3.82773	4.60404	4.16721	2.22429	3.59251	3.03226
			13-bp deletion	2.01848	2.91307	2.96839	2.66323	2.8992	2.79092
			12-bp replacement	28.2124	27.3873	28.4542	3.71182	1.53621	2.89354
				Rep.1	Rep.2	Rep.3	Rep.1	Rep.2	Rep.3
		PE5max	34-bp insertion	5.32866	4.48994	4.83842	2.16374	3.42911	2.99996
			13-bp deletion	0.0938737	2.75783	2.33759	4.85694	2.31663	2.60736
			12-bp replacement	22.841	24.6034	23.6493	3.80849	1.19525	2.92771
				Rep.1	Rep.2	Rep.3	Rep.1	Rep.2	Rep.3
		uPEn	34-bp insertion	24.8608	35.0805	28.857	59.238	46.5434	53.8342
			13-bp deletion	18.2865	17.9548	18.4131	72.6328	70.7014	71.0729
			12-bp replacement	38.364	41.7456	40.0041	52.0431	47.3637	49.1364
Fig 5c
				Accurate edits			Uintended edits
			DNMT1 loci	Rep.1	Rep.2	Rep.3	Rep.1	Rep.2	Rep.3
	% of total reads with the specified edits or indels	PE2max	18-bp insertion	8.6518	7.87601	8.11955	1.28121	1.06721	0.991621
			25-bp deletion	2.26791	2.69122	2.5027	1.35022	1.26274	1.15283
			24-bp replacement	9.80008	8.98955	9.42968	1.0307	1.80108	1.528
				Rep.1	Rep.2	Rep.3	Rep.1	Rep.2	Rep.3
		PE3max	18-bp insertion	25.1122	26.2701	25.708	3.84534	2.84013	3.15279
			25-bp deletion	8.91855	8.76691	8.78467	1.15476	1.312	1.12965
			24-bp replacement	7.89619	5.9966	6.63663	1.07378	1.17005	1.07175
				Rep.1	Rep.2	Rep.3	Rep.1	Rep.2	Rep.3
		PE5max	18-bp insertion	21.481	23.3531	22.6908	3.56746	2.86727	3.27074
			25-bp deletion	6.18105	11.0234	9.64956	1.2717	1.96993	1.64899
			24-bp replacement	9.59215	8.60475	9.10204	1.40269	1.63791	1.58814
				Rep.1	Rep.2	Rep.3	Rep.1	Rep.2	Rep.3
		uPEn	18-bp insertion	42.5941	41.1886	41.8947	37.0357	38.2129	37.2281
			25-bp deletion	51.7336	55.9242	53.0042	38.0202	39.3443	38.2879
			24-bp replacement	19.0379	26.9255	22.1646	53.3592	51.1181	51.8421
Fig 5d
				Accurate edits			Uintended edits
			RNF2 loci	Rep.1	Rep.2	Rep.3	Rep.1	Rep.2	Rep.3
	% of total reads with the specified edits or indels	PE2max	38-bp insertion	1.79904	1.79904	2.24646	1.90432	1.94883	1.91302
			45-bp deletion	0.086301	0.263821	0.175991	0.175991	2.09197	1.91115
			14-bp replacement	6.66265	6.92135	6.81801	1.92037	1.95208	2.45387
				Rep.1	Rep.2	Rep.3	Rep.1	Rep.2	Rep.3
		PE3max	38-bp insertion	5.16424	5.16424	6.02783	1.79781	2.2049	2.26212
			45-bp deletion	0.626118	0.400663	0.551025	0.551025	2.1333	2.025
			14-bp replacement	14.9263	13.6935	14.3334	1.64705	1.55538	1.92561
				Rep.1	Rep.2	Rep.3	Rep.1	Rep.2	Rep.3
		PE5max	38-bp insertion	3.41855	3.41855	4.1036	2.21999	2.51082	2.44979
			45-bp deletion	0	0.438781	0.30168	0.30168	2.4604	2.37748
			14-bp replacement	13.1656	7.98417	11.3338	1.92579	23.2557	9.35468
				Rep.1	Rep.2	Rep.3	Rep.1	Rep.2	Rep.3
		uPEn	38-bp insertion	30.0373	30.0373	29.8084	49.3308	48.5029	47.9765
			45-bp deletion	41.3901	42.432	42.6174	42.6174	43.8102	44.2835
			14-bp replacement	32.0728	32.0097	30.4004	55.4847	53.0506	55.0673

## Sheet: Figure S1
Fig S1b
	PE-nuclease TAG insertion			All RT-driven edits			Accurate edits			Indels			Unmodified
				Rep.1	Rep.2	Rep.3	Rep.1	Rep.2	Rep.3	Rep.1	Rep.2	Rep.3	Rep.1	Rep.2	Rep.3
	% of total reads with the edits or indels		LSP1	89.8058	89.7101	90.0049	15.1872	15.4656	15.376	7.97124	8.74989	8.27546	2.22296	1.54	1.7196
			RUNX1	87.5024	89.379	88.1795	17.6809	18.9969	18.6272	8.73505	6.96668	7.8919	3.76259	3.6543	3.92864
			FANCF	67.6726	68.942	68.1816	16.2779	15.7952	16.1323	7.86369	6.82419	7.04495	24.4637	24.2338	24.7735
Fig S1c
	PE-nuclease 6*His insertion			All RT-driven edits			Accurate edits			Indels			Unmodified
				Rep.1	Rep.2	Rep.3	Rep.1	Rep.2	Rep.3	Rep.1	Rep.2	Rep.3	Rep.1	Rep.2	Rep.3
	% of total reads with the edits or indels		RUNX1	81.3344	82.8041	78.6269	13.2678	11.9722	11.8755	10.449	10.4066	14.2552	8.21654	6.78934	7.1179
			FANCF	68.4654	64.7778	67.0208	17.4627	16.1624	17.0428	22.7062	26.0046	24.2963	8.82839	9.21761	8.68285
			SEC61B	66.3773	66.5257	66.4659	23.4366	22.5438	23.1542	22.378	22.1585	22.106	11.2447	11.3158	11.4282
Fig S1d
				All RT-driven edits			Accurate edits			Indels
			NU7441	Rep.1	Rep.2	Rep.3	Rep.1	Rep.2	Rep.3	Rep.1	Rep.2	Rep.3
	% of total reads with the edits or indels	FANCF TAG ins	DMSO	67.7928	67.2136	67.1386	16.6672	20.1152	18.4845	7.66314	7.35054	7.60701
			3μM	56.2036	57.3862	56.6519	32.3756	32.1869	31.9291	10.769	8.15426	9.27117
			6μM	54.2601	58.0063	55.8684	40.0868	43.2907	41.3774	9.91555	6.55265	8.11373
			9μM	46.1704	47.2636	46.6733	34.3444	35.3964	34.9737	4.66016	7.33458	6.37144
		LSP1 6*His ins	DMSO	82.3673	81.4677	82.0856	15.0922	14.5706	15.1346	14.4691	16.868	15.6645
			3μM	75.6213	79.8052	77.7619	46.8695	49.3625	47.4853	19.2826	17.4319	18.393
			6μM	72.0244	77.0713	74.3037	51.1223	57.6932	54.4166	21.9808	17.4843	19.9943
			9μM	73.7483	75.8245	74.2767	59.9639	58.5284	58.7252	18.934	17.6895	18.8939
		RUNX1 FLAG ins	DMSO	85.2246	85.9097	85.7261	13.3652	13.4963	13.8694	8.72753	9.83488	9.13199
			3μM	85.9141	84.664	84.5459	42.714	39.8536	41.4619	8.43024	9.38701	9.21331
			6μM	82.32	84.485	82.5417	49.3522	51.1264	50.0505	11.4242	8.58812	10.8056
			9μM	85.1416	86.574	85.1924	64.1064	64.6577	64.4836	9.09411	6.11769	8.06968
Fig S1e
	Calculated from the raw data in (S1d) above
			NU7441	Rep.1	Rep.2	Rep.3
	Accurate edits/All RT-driven esits ratio(%)	FANCF TAG ins	DMSO	24.5856	29.9273	27.5319
			3μM	57.6042	56.0883	56.3602
			6μM	73.879	74.631	74.0622
			9μM	74.3862	74.8916	74.9329
		LSP1 6*His ins	DMSO	18.323	17.8851	18.4376
			3μM	61.9793	61.8538	61.065
			6μM	70.9792	74.857	73.2354
			9μM	81.3089	77.1893	79.0627
		RUNX1 FLAG ins	DMSO	15.6824	15.7099	16.1788
			3μM	49.7171	47.0727	49.0407		These data were used for plotting the heatmap via the GraphPad program.
			6μM	59.9516	60.5153	60.6367		The program was set to map the mean values of side-by-side replicates.
			9μM	75.2939	74.6849	75.6917
Fig S1g
				All RT-driven edits			Accurate edits			Indels
				Rep.1	Rep.2	Rep.3	Rep.1	Rep.2	Rep.3	Rep.1	Rep.2	Rep.3
	% of total reads with the specified edits or indels	FANCF 18bp ins	DMSO	72.03	72.62	72.19	13.87	14.99	14.54	12.89	12.27	12.58
			NU7441	57.45	55.63	56.86	8.33	6.66	7.27	12.27	11.93	12.2
		SEC61B 18bp ins	DMSO	50.8	54.27	52.68	16.33	16.89	16.71	32.86	32.78	32.77
			NU7441	33.12	33.09	33.66	8.67	9.64	9.44	29.98	30.21	30.24

## Sheet: Figure S2
Fig S2b
				All RT-driven edits			Accurate edits			Indels
				Rep.1	Rep.2	Rep.3	Rep.1	Rep.2	Rep.3	Rep.1	Rep.2	Rep.3
	% of total reads with the specified edits or indels	LSP1 34bp insertion	A10	44.8615	51.0961	48.3027	20.1881	15.6515	18.2885	19.9199	17.7578	18.7541
			A11	41.7284	34.3662	39.3475	15.1315	15.7592	15.9988	16.4986	20.0291	17.4385
			C08	43.241	45.5562	44.6914	21.5427	20.3409	21.3681	16.905	17.2381	17.0591
			H04	51.2916	47.9249	49.1726	26.6539	25.1245	26.0258	19.8806	19.4802	18.6212
Fig S2c
	Calculated from the raw data related to main Fig. 1b and 1c, all groups included (Con, Ub, G08, I44A, A10, A11, C08 and H04)
			Ctrl			Ub(wt)			A10
			Rep.1	Rep.2	Rep.3	Rep.1	Rep.2	Rep.3	Rep.1	Rep.2	Rep.3
	Accurate edits/All RT-driven esits ratio(%)	LSP1	51.1123	48.3617	50.836	35.7455	30.0884	32.5714	45.001	30.6315	37.8622
			A11			C08			G08
			Rep.1	Rep.2	Rep.3	Rep.1	Rep.2	Rep.3	Rep.1	Rep.2	Rep.3
		LSP1	36.2619	45.8567	40.6602	49.8201	44.6501	47.8125	84.8755	85.7562	85.6761
			H04			G08 (I44A)
			Rep.1	Rep.2	Rep.3	Rep.1	Rep.2	Rep.3
		LSP1	51.9654	52.4247	52.9275	97.3304	95.8663	96.5317
Fig S2d
				All RT-driven edits			Accurate edits			Indels
				Rep.1	Rep.2	Rep.3	Rep.1	Rep.2	Rep.3	Rep.1	Rep.2	Rep.3
	% of total reads with the specified edits or indels	SEC61B 34bp insertion	A10	55.0754	53.5362	53.9714	14.5251	14.2416	14.4021	31.8936	35.5846	33.7304
			A11	46.9995	51.229	49.2218	22.6519	15.9499	18.9794	30.5899	30.858	30.8859
			C08	53.6641	59.5913	55.7467	17.9991	22.1441	19.8859	31.7872	28.2412	30.4169
			H04	54.4033	55.0157	54.7096	21.3582	20.7133	21.0916	30.5877	33.7306	32.4881
Fig S2e
	Calculated from the raw data related to main Fig. 1b and 1c, all groups included (Con, Ub, G08, I44A, A10, A11, C08 and H04)
			Ctrl			Ub(wt)			A10
			Rep.1	Rep.2	Rep.3	Rep.1	Rep.2	Rep.3	Rep.1	Rep.2	Rep.3
	Accurate edits/All RT-driven esits ratio(%)	SEC61B	38.4196	33.3661	35.2945	36.6551	34.7073	35.2972	26.3731	26.6018	26.6847
			A11			C08			G08
			Rep.1	Rep.2	Rep.3	Rep.1	Rep.2	Rep.3	Rep.1	Rep.2	Rep.3
		SEC61B	48.1961	31.1345	38.559	33.5403	37.16	35.672	84.4161	85.0774	84.5203
			H04			G08 (I44A)
			Rep.1	Rep.2	Rep.3	Rep.1	Rep.2	Rep.3
		SEC61B	39.2591	37.6498	38.552	95.9916	95.3683	96.1089
Fig S2d
				All RT-driven edits			Accurate edits			Indels
				Rep.1	Rep.2	Rep.3	Rep.1	Rep.2	Rep.3	Rep.1	Rep.2	Rep.3
	% of total reads with the specified edits or indels	RUNX1 34bp insertion	A10	63.844	63.72	63.0452	8.08149	5.942	6.3901	34.0817	33.5531	34.2941
			A11	61.2603	60.5006	61.0013	5.61284	5.76122	5.69632	35.4686	35.9531	35.3837
			C08	63.0706	65.1294	64.0841	8.45131	7.74213	8.16933	33.166	32.8833	33.1378
			H04	59.9171	61.6053	60.8068	8.11679	8.65862	8.39647	36.2898	35.2213	35.9325
Fig S2e
	Calculated from the raw data related to main Fig. 1b and 1c, all groups included (Con, Ub, G08, I44A, A10, A11, C08 and H04)
			Ctrl			Ub(wt)			A10
			Rep.1	Rep.2	Rep.3	Rep.1	Rep.2	Rep.3	Rep.1	Rep.2	Rep.3
	Accurate edits/All RT-driven esits ratio(%)	RUNX1	11.5605	11.7154	11.4465	12.0038	13.0228	12.8945	12.6582	9.32517	10.1358
			A11			C08			G08
			Rep.1	Rep.2	Rep.3	Rep.1	Rep.2	Rep.3	Rep.1	Rep.2	Rep.3
		RUNX1	9.16228	9.52258	9.33803	13.3998	11.8873	12.7478	60.5426	61.8871	62.1462
			H04			G08 (I44A)
			Rep.1	Rep.2	Rep.3	Rep.1	Rep.2	Rep.3
		RUNX1	13.5467	14.055	13.8084	87.3102	87.8343	87.6112

## Sheet: FigureS3
Fig S3a
	A different presentation to show editing imprecision using part of the same set of data for those in Supplementary Fig. 2c, e, g
				LSP1			SEC61B			RUNX1
				Rep.1	Rep.2	Rep.3	Rep.1	Rep.2	Rep.3	Rep.1	Rep.2	Rep.3
	Imprecisely repaired edits/All RT-driven edits(%)		Control	48.8877	51.6383	49.164	61.5804	66.6339	64.7055	88.4395	88.2846	88.5535
			Ub(wt)	64.2545	69.9116	67.4286	63.3449	65.2927	64.7028	87.9962	86.9772	87.1055
			G08	15.1245	14.2438	14.3239	15.5839	14.9226	15.4796	39.4574	38.1129	37.8538
			G08 (I44A)	2.66965	4.13375	3.46832	4.00841	4.63174	3.89107	12.6898	12.3154	12.6876
Fig S3b
	A different presentation to show editing imprecision (relative to all reads) using part of the same set of data for those in Supplementary Fig. 2c, e, g
				LSP1			SEC61B			RUNX1
				Rep.1	Rep.2	Rep.3	Rep.1	Rep.2	Rep.3	Rep.1	Rep.2	Rep.3
	% of total sequencing reads with imprecisely repaired edits		Control	22.2166	23.5892	22.799	31.3075	34.7058	33.3963	57.2294	57.2128	56.7841
			Ub(wt)	48.2995	43.1478	44.4884	31.4473	35.5805	33.8168	53.4614	52.0621	52.1886
			G08	6.65735	6.53496	6.54903	8.84059	7.82941	8.43167	25.6547	24.707	24.4549
			G08 (I44A)	1.19246	1.75082	1.5513	2.29513	2.20563	2.06997	8.52918	8.22689	8.49323

## Sheet: Figure S4
Fig S4a
			FANCF	All RT-driven edits			Accurate edits			Indels
				Rep.1	Rep.2	Rep.3	Rep.1	Rep.2	Rep.3	Rep.1	Rep.2	Rep.3
	% of total reads with the specified edits or indels		PEn	38.7731	40.3443	39.8794	10.4043	11.3517	11.0398	17.3594	16.2577	16.7821
			uPEn1	38.9294	36.991	38.152	36.323	34.367	35.5773	13.8835	15.7751	14.9276
			uPEn2	41.8518	40.8735	41.3189	20.2587	18.1174	19.0148	16.3348	15.8592	16.021
			uPEn3	46.2935	46.0119	46.2694	39.0872	38.1035	38.9798	12.2206	14.8987	13.5347
			UBE3A	All RT-driven edits			Accurate edits			Indels
				Rep.1	Rep.2	Rep.3	Rep.1	Rep.2	Rep.3	Rep.1	Rep.2	Rep.3
	% of total reads with the specified edits or indels		PEn	48.845	51.4692	49.7075	12.0893	10.5156	12.6354	29.0426	29.2922	28.6194
			uPEn1	51.0815	47.6695	49.0566	41.6184	45.209	41.7377	24.6234	24.765	25.1522
			uPEn2	48.6107	45.7286	46.901	24.4361	22.6992	24.7292	28.4734	29.7631	28.8738
			uPEn3	52.3953	50.9095	50.2711	40.915	41.192	38.344	25.205	26.855	27.5012
			SHANK3-1	All RT-driven edits			Accurate edits			Indels
				Rep.1	Rep.2	Rep.3	Rep.1	Rep.2	Rep.3	Rep.1	Rep.2	Rep.3
	% of total reads with the specified edits or indels		PEn	42.7027	35.0793	37.7035	24.1928	18.4408	20.5445	45.348	42.7156	43.8615
			uPEn1	45.9383	42.9699	40.4505	45.8334	42.2781	38.7982	25.7906	25.299	24.2089
			uPEn2	51.1258	46.3618	43.9341	41.6498	33.469	29.3252	25.2927	33.5444	37.8197
			uPEn3	43.5643	49.8876	45.9789	41.6865	44.0212	42.3446	31.5862	24.2689	28.6608
			SHANK3-2	All RT-driven edits			Accurate edits			Indels
				Rep.1	Rep.2	Rep.3	Rep.1	Rep.2	Rep.3	Rep.1	Rep.2	Rep.3
	% of total reads with the specified edits or indels		PEn	43.2165	53.1635	47.4455	25.9286	37.2338	31.6558	20.089	21.7195	21.0951
			uPEn1	47.7165	49.989	49.3918	47.6327	49.7846	49.2095	16.4804	15.4607	15.9916
			uPEn2	48.5054	43.0642	45.3532	42.2241	39.2743	40.4634	16.9887	19.3735	18.2611
			uPEn3	48.1937	51.8285	50.0418	47.7694	51.4094	49.5922	14.1436	16.3291	15.1601
						FANCF	Rep.1	Rep.2	Rep.3		average
				Accurate edits/All RT-driven esits ratio(%)		PEn	26.8338	28.1369	27.6829		27.5512
						uPEn1	93.3047	92.9064	93.2516		93.1542
						uPEn2	48.4058	44.3256	46.0196		46.2503
						uPEn3	84.4336	82.8122	84.2453		83.8303
Fig S4b
						UBE3A	Rep.1	Rep.2	Rep.3		average
				Accurate edits/All RT-driven esits ratio(%)		PEn	24.7504	20.4309	25.4195		23.5336
						uPEn1	81.4745	94.8384	85.0806		87.1312
						uPEn2	50.269	49.6389	52.7263		50.8781
						uPEn3	78.089	80.9121	76.2745		78.4252
Fig S4c
						SHANK3-1	Rep.1	Rep.2	Rep.3		average
				Accurate edits/All RT-driven esits ratio(%)		PEn	56.6539	52.5688	54.4897		54.5708
						uPEn1	99.7717	98.39	95.9153		98.0257
						uPEn2	81.4654	72.1909	66.7481		73.4681
						uPEn3	95.6896	88.2409	92.0957		92.0087
Fig S4d
						SHANK3-2	Rep.1	Rep.2	Rep.3		average
				Accurate edits/All RT-driven esits ratio(%)		PEn	59.997	70.0363	66.7203		65.5845
						uPEn1	99.8244	99.5911	99.6309		99.6821
						uPEn2	87.0504	91.1993	89.2184		89.156
						uPEn3	99.1195	99.1914	99.1015		99.1375
Fig S4e
			Summarized editing purities from data in (S4a-d) above
						PEn	uPEn1	uPEn2	uPEn3
				Accurate edits/All RT-driven esits ratio(%)		27.5512	93.1542	46.2503	83.8303
						23.5336	87.1312	50.8781	78.4252
						54.5708	98.0257	73.4681	92.0087
						65.5845	99.6821	89.156	99.1375
Fig S4f-top
Fig S4f-bottom
		Sample Name	Target Name	CT	Sample Name	Target Name	CT
	Rep1	PE2-UBE3A-ins34	UBE3A-ins34-scaffold	16.9993	PE2-UBE3A-ins34	spCas9	13.8674	3.13186		0.893869
		PE2-UBE3A-ins34	UBE3A-ins34-scaffold	16.9959	PE2-UBE3A-ins34	spCas9	14.0075	2.98847		0.987281
		PE2-UBE3A-ins34	UBE3A-ins34-scaffold	17.0139	PE2-UBE3A-ins34	spCas9	14.086	2.92792		1.0296	0.970249	PE2 max
		PEn-UBE3A-ins34	UBE3A-ins34-scaffold	16.682	PEn-UBE3A-ins34	spCas9	13.2939	3.38812		0.7484
		PEn-UBE3A-ins34	UBE3A-ins34-scaffold	16.6946	PEn-UBE3A-ins34	spCas9	13.5887	3.10592		0.910089
		PEn-UBE3A-ins34	UBE3A-ins34-scaffold	16.7147	PEn-UBE3A-ins34	spCas9	13.6043	3.11037		0.907288	0.855259	PEn
		uPEn-UBE3A-ins34	UBE3A-ins34-scaffold	15.8413	uPEn-UBE3A-ins34	spCas9	13.1405	2.70083		1.20511
		uPEn-UBE3A-ins34	UBE3A-ins34-scaffold	15.8558	uPEn-UBE3A-ins34	spCas9	13.1735	2.68226		1.22073
		uPEn-UBE3A-ins34	UBE3A-ins34-scaffold	15.9019	uPEn-UBE3A-ins34	spCas9	13.2086	2.69324	2.96989	1.21147	1.21244	uPEn3
	Rep2	PE2-UBE3A-ins	UBE3A-scaffold	17.2442	PE2-UBE3A-ins	spCas9	13.8102	3.43403		1.21923
		PE2-UBE3A-ins	UBE3A-scaffold	17.185	PE2-UBE3A-ins	spCas9	13.7906	3.39434		1.25324
		PE2-UBE3A-ins	UBE3A-scaffold	17.1457	PE2-UBE3A-ins	spCas9	13.9055	3.24021		1.39454	1.289	PE2 max
		PEn-UBE3A-ins	UBE3A-scaffold	17.2729	PEn-UBE3A-ins	spCas9	13.0727	4.20018		0.716886
		PEn-UBE3A-ins	UBE3A-scaffold	17.2838	PEn-UBE3A-ins	spCas9	13.16	4.12382		0.755853
		PEn-UBE3A-ins	UBE3A-scaffold	17.2886	PEn-UBE3A-ins	spCas9	13.136	4.15254		0.740956	0.737898	PEn
		uPEn-UBE3A-ins	UBE3A-scaffold	16.5268	uPEn-UBE3A-ins	spCas9	13.0073	3.51947		1.14912
		uPEn-UBE3A-ins	UBE3A-scaffold	16.588	uPEn-UBE3A-ins	spCas9	12.9659	3.62206		1.07024
		uPEn-UBE3A-ins	UBE3A-scaffold	16.6013	uPEn-UBE3A-ins	spCas9	12.8209	3.78044	3.71857	0.958973	1.05944	uPEn3
	Rep3	PE2-UBE3A-ins	UBE3A-scaffold	17.2938	PE2-UBE3A-ins	spCas9	14.0029	3.29093		0.985599
		PE2-UBE3A-ins	UBE3A-scaffold	17.3601	PE2-UBE3A-ins	spCas9	14.0396	3.3205		0.965603
		PE2-UBE3A-ins	UBE3A-scaffold	17.3637	PE2-UBE3A-ins	spCas9	14.0319	3.33177		0.958091	0.969764	PE2 max
		PEn-UBE3A-ins	UBE3A-scaffold	17.3225	PEn-UBE3A-ins	spCas9	14.1898	3.1327		1.09984
		PEn-UBE3A-ins	UBE3A-scaffold	17.3938	PEn-UBE3A-ins	spCas9	14.9116	2.48223		1.7264
		PEn-UBE3A-ins	UBE3A-scaffold	17.481	PEn-UBE3A-ins	spCas9	14.2357	3.24532		1.01725	1.28116	PEn
		uPEn-UBE3A-ins	UBE3A-scaffold	16.6176	uPEn-UBE3A-ins	spCas9	13.0814	3.53614		0.831544
		uPEn-UBE3A-ins	UBE3A-scaffold	16.6873	uPEn-UBE3A-ins	spCas9	13.2212	3.46616		0.872869
		uPEn-UBE3A-ins	UBE3A-scaffold	16.677	uPEn-UBE3A-ins	spCas9	13.0132	3.6638	3.27439	0.761121	0.821845	uPEn3

## Sheet: Figure S5
Fig S5a
				Accurate edits			Unintended edits
	SEC61B 18bp ins			Rep.1	Rep.2	Rep.3	Rep.1	Rep.2	Rep.3
	% of total reads with the specified edits or indels		ssDNA1	5.78472	4.70641	6.39191	56.1158	58.0542	54.9694
			ssDNA2	20.3611	23.8038	14.7503	51.1366	50.395	51.6627
			PE2max	7.40744	6.24839	4.74694	2.67744	2.07085	1.68963
			PEn	20.4804	22.4856	23.2282	69.7234	68.8234	68.8144
			uPEn	61.9291	64.2426	63.0608	24.2264	27.1769	25.5722
Fig S5b
				Accurate edits			Unintended edits
	RUNX1 18bp ins			Rep.1	Rep.2	Rep.3	Rep.1	Rep.2	Rep.3
	% of total reads with the specified edits or indels		ssDNA1	5.87573	3.19622	8.29668	85.0257	88.1789	82.9648
			ssDNA2	11.6595	14.0866	10.6569	80.4341	80.2588	79.943
			PE2max	29.2654	32.2167	30.2657	2.08659	2.72007	2.30633
			PEn	10.2322	17.2288	14.2756	85.1576	79.4686	81.6955
			uPEn	60.4469	49.3912	54.7119	36.6711	46.1833	41.65
Fig S5c
				Accurate edits			Unintended edits
	LSP1 18bp ins			Rep.1	Rep.2	Rep.3	Rep.1	Rep.2	Rep.3
	% of total reads with the specified edits or indels		ssDNA1	9.14004	10.8442	12.8809	81.8436	81.1712	79.9325
			ssDNA2	17.8076	18.3912	18.5823	74.7329	76.7763	75.7796
			PE2max	35.0251	32.1508	30.1523	12.0719	12.2373	11.3648
			PEn	16.1916	14.5705	12.5858	81.4263	83.3669	85.8865
			uPEn	46.0567	55.749	51.1119	49.0142	40.2356	44.411

[truncated: 8 more sheets: Figure S6, Figure S9, Figure S10, Figure S11, Figure S12, Figure S13, Figure S14, Figure S15]
